# Supplementary material for: Molecular Methods for the Detection of Toxoplasma gondii Oocysts in Fresh Produce: An Extensive Review
Source: Microorganisms. 2021 Jan 13;9(1):167. doi: 10.3390/microorganisms9010167 (PMC7828537; doi:10.3390/microorganisms9010167)
Supplement: Supplementary file 1 [file microorganisms-09-00167-s001.zip]

Archive with 1 entries (1 files):
- microorganisms-1060638-supplementary.xlsx
