# Supplementary material for: Molecular Methods for the Detection of Toxoplasma gondii Oocysts in Fresh Produce: An Extensive Review
Source: Microorganisms. 2021 Jan 13;9(1):167. doi: 10.3390/microorganisms9010167 (PMC7828537; doi:10.3390/microorganisms9010167)
Supplement: Supplementary file 1 [file microorganisms-09-00167-s001.zip › microorganisms-1060638-supplementary.xlsx]

## Sheet: Search Terms
Search terms and combinations	Results
Toxoplasma AND oocyst AND detect* NOT (Review[ptyp])	411
Toxoplasma AND oocyst AND detection NOT (Review[ptyp])	193
Toxoplasma AND oocyst AND lettuce NOT (Review[ptyp])	32
Toxoplasma AND oocyst AND leaves NOT (Review[ptyp])	4
Toxoplasma AND oocyst AND leaf* NOT (Review[ptyp])	3
Toxoplasma AND oocyst AND green NOT (Review[ptyp])	7
Toxoplasma AND oocyst AND salad NOT (Review[ptyp])	2
Toxoplasma AND oocyst AND spinach NOT (Review[ptyp])	1
Toxoplasma AND herb* NOT (Review[ptyp]) w or w/o oocysts	0
Toxoplasma AND oocyst AND ready-to-eat NOT (Review[ptyp])	2
Toxoplasma AND oocyst AND fresh produce NOT (Review[ptyp])	5
Toxoplasma AND oocyst AND plant-based food NOT (Review[ptyp])	0
Toxoplasma AND oocyst AND fruit NOT (Review[ptyp])	4
Toxoplasma AND oocyst AND berries NOT (Review[ptyp])	8

## Sheet: List of selected papers
Paper reviewed (alphabetical order)
Afonso E, Lemoine M, Poulle ML, Ravat MC, Romand S, Thulliez P, Villena I, Aubert D, Rabilloud M, Riche B, Gilot-Fromont E. Spatial distribution of soil contamination by Toxoplasma gondii in relation to cat defecation behaviour in an urban area. Int J Parasitol. 2008 Jul;38(8-9):1017-23
Aksoy U, Marangi M, Papini R, Ozkoc S, Bayram Delibas S, Giangaspero A. Detection of Toxoplasma gondii and Cyclospora cayetanensis in Mytilus galloprovincialis from Izmir Province coast (Turkey) by Real Time PCR/High-Resolution Melting analysis (HRM). Food Microbiol. 2014 Dec;44:128-35.
Arkush KD, Miller MA, Leutenegger CM, et al. Molecular and bioassay-based detection of Toxoplasma gondii oocyst uptake by mussels (Mytilus galloprovincialis). Int J Parasitol. 2003;33(10):1087-1097. doi:10.1016/s0020-7519(03)00181-4
Aubert D, Villena I. Detection of Toxoplasma gondii oocysts in water: proposition of a strategy and evaluation in Champagne-Ardenne Region, France. Mem Inst Oswaldo Cruz. 2009 Mar;104(2):290-5.
Bigot-Clivot A, Palos Ladeiro M, Lepoutre A, Bastien F, Bonnard I, Dubey JP, Villena I, Aubert D, Geffard O, François A, Geffard A. Bioaccumulation of Toxoplasma and Cryptosporidium by the freshwater crustacean Gammarus fossarum: Involvement in biomonitoring surveys and trophic transfer. Ecotoxicol Environ Saf. 2016 Nov;133:188-94
Caradonna T, Marangi M, Del Chierico F, Ferrari N, Reddel S, Bracaglia G, Normanno G, Putignani L, Giangaspero A. Detection and prevalence of protozoan parasites in ready-to-eat packaged salads on sale in Italy. Food Microbiol. 2017 Oct;67:67-75.
Chandra V, Torres M, Ortega YR. Efficacy of wash solutions in recovering Cyclospora cayetanensis, Cryptosporidium parvum, and Toxoplasma gondii from basil. J Food Prot. 2014 Aug;77(8):1348-54.
Chemoh W, Sawangjaroen N, Nissapatorn V, Sermwittayawong N. Molecular investigation on the occurrence of Toxoplasma gondii oocysts in cat feces using TOX-element and ITS-1 region targets. Vet J. 2016 Sep;215:118-22.
Cong W, Zhang NZ, Hou JL, Wang XC, Ma JG, Zhu XQ, Chen GJ. First detection and genetic characterization of Toxoplasma gondii in market-sold oysters in China. Infect Genet Evol. 2017 Oct;54:276-278.
Cong W, Zhang NZ, Yuan DQ, Zou Y, Li S, Liang ZL. Detection and genetic characterization of Toxoplasma gondii in market-sold mussels (Mytilus edulis) in certain provinces of China. Microb Pathog. 2019 Nov;136:103687.
Coupe A, Howe L, Shapiro K, Roe WD. Comparison of PCR assays to detect Toxoplasma gondii oocysts in green-lipped mussels (Perna canaliculus). Parasitol Res. 2019 Aug;118(8):2389-2398.
Coupe A. et al. 2018. First report of Toxoplasma gondii sporulated oocysts and Giardia duodenalis in commercial green-lipped mussels (Perna canaliculus) in New Zealand. Parasitology Research (2018) 117:1453–1463
de Souza CZ, Rafael K, Sanders AP, Tiyo BT, Marchioro AA, Colli CM, Gomes ML, Falavigna-Guilherme AL. An alternative method to recover Toxoplasma gondii from greenery and fruits. Int J Environ Health Res. 2016 Oct-Dec;26(5-6):600-5.
de Wit LA, Kilpatrick AM, VanWormer E, Croll DA, Tershy BR, Kim M, Shapiro K. Seasonal and spatial variation in Toxoplasma gondii contamination in soil in urban public spaces in California, United States. Zoonoses Public Health. 2020 Feb;67(1):70-78.
Du F, Feng HL, Nie H, Tu P, Zhang QL, Hu M, Zhou YQ, Zhao JL. Survey on the contamination of Toxoplasma gondii oocysts in the soil of public parks of Wuhan, China. Vet Parasitol. 2012 Mar 23;184(2-4):141-6.
Durand L, La Carbona S, Geffard A, Possenti A, Dubey JP, Lalle M. Comparative evaluation of loop-mediated isothermal amplification (LAMP) vs qPCR for detection of Toxoplasma gondii oocysts DNA in mussels. Exp Parasitol. 2020 Jan;208:107809.
Escotte-Binet S, Da Silva AM, Cancès B, Aubert D, Dubey J, La Carbona S, Villena I, Poulle ML. A rapid and sensitive method to detect Toxoplasma gondii oocysts in soil samples. Vet Parasitol. 2019 Oct;274:108904.
Esmerini PO, Gennari SM, Pena HF. Analysis of marine bivalve shellfish from the fish market in Santos city, São Paulo state, Brazil, for Toxoplasma gondii. Vet Parasitol. 2010 May 28;170(1-2):8-13.
Gallas-Lindemann C, Sotiriadou I, Mahmoodi MR, Karanis P. Detection of Toxoplasma gondii oocysts in different water resources by Loop Mediated Isothermal Amplification (LAMP). Acta Trop. 2013 Feb;125(2):231-6.
Galvani AT, Christ APG, Padula JA, Barbosa MRF, de Araújo RS, Sato MIZ, Razzolini MTP. Real-time PCR detection of Toxoplasma gondii in surface water samples in São Paulo, Brazil. Parasitol Res. 2019 Feb;118(2):631-640
Gao X, Wang H, Wang H, Qin H, Xiao J. Land use and soil contamination with Toxoplasma gondii oocysts in urban areas. Sci Total Environ. 2016 Oct 15;568:1086-1091
Géba E, Aubert D, Durand L, Escotte S, La Carbona S, Cazeaux C, Bonnard I, Bastien F, Palos Ladeiro M, Dubey JP, Villena I, Geffard A, Bigot-Clivot A. Use of the bivalve Dreissena polymorpha as a biomonitoring tool to reflect the protozoan load in freshwater bodies. Water Res. 2020 Mar 1;170:115297.
Gotteland C, Gilot-Fromont E, Aubert D, Poulle ML, Dupuis E, Dardé ML, Forin-Wiart MA, Rabilloud M, Riche B, Villena I. Spatial distribution of Toxoplasma gondii oocysts in soil in a rural area: Influence of cats and land use. Vet Parasitol. 2014 Oct 15;205(3-4):629-37.
Harito JB, Campbell AT, Tysnes KR, Dubey JP, Robertson LJ. Lectin-magnetic separation (LMS) for isolation of Toxoplasma gondii oocysts from concentrated water samples prior to detection by microscopy or qPCR. Water Res. 2017 May 1;114:228-236
Hernandez-Cortazar IB, Acosta-Viana KY, Guzman-Marin E, Ortega-Pacheco A, Segura-Correa JC, Jimenez-Coello M. Presence of Toxoplasma gondii in Drinking Water from an Endemic Region in Southern Mexico. Foodborne Pathog Dis. 2017 May;14(5):288-292
Herrmann DC, Pantchev N, Vrhovec MG, Barutzki D, Wilking H, Fröhlich A, Lüder CG, Conraths FJ, Schares G. Atypical Toxoplasma gondii genotypes identified in oocysts shed by cats in Germany. Int J Parasitol. 2010 Mar 1;40(3):285-92.
Herrmann, D.C.; Maksimov, A.; Pantchev, N.; Vrhovec, M.G.; Conraths, F.J.; Schares, G. Comparison of different com-mercial DNA extraction kits to detect Toxoplasma gondii oocysts in cat faeces. Berl Munch Tierarztl. Wochenschr. 2011, 124, 497–502.
Hohweyer J, Cazeaux C, Travaillé E, Languet E, Dumètre A, Aubert D, Terryn C, Dubey JP, Azas N, Houssin M, Loïc F, Villena I, La Carbona S. Simultaneous detection of the protozoan parasites Toxoplasma, Cryptosporidium and Giardia in food matrices and their persistence on basil leaves. Food Microbiol. 2016 Aug;57:36-44.
Isaac-Renton J, Bowie WR, King A, Irwin GS, Ong CS, Fung CP, Shokeir MO, Dubey JP. Detection of Toxoplasma gondii oocysts in drinking water. Appl Environ Microbiol. 1998 Jun;64(6):2278-80.
Jung BK, Lee SE, Lim H, et al. Toxoplasma gondii B1 Gene Detection in Feces of Stray Cats around Seoul, Korea and Genotype Analysis of Two Laboratory-Passaged Isolates. Korean J Parasitol. 2015;53(3):259-263. doi:10.3347/kjp.2015.53.3.259
Kniel KE, Lindsay DS, Sumner SS, Hackney CR, Pierson MD, Dubey JP. Examination of attachment and survival of Toxoplasma gondii oocysts on raspberries and blueberries. J Parasitol. 2002 Aug;88(4):790-3.
Kourenti C, Heckeroth A, Tenter A, Karanis P. Development and application of different methods for the detection of Toxoplasma gondii in water. Appl Environ Microbiol. 2003 Jan;69(1):102-6.
Kourenti C, Karanis P. Development of a sensitive polymerase chain reaction method for the detection of Toxoplasma gondii in water. Water Sci Technol. 2004;50(1):287-91.
Kourenti C, Karanis P. Evaluation and applicability of a purification method coupled with nested PCR for the detection of Toxoplasma oocysts in water. Lett Appl Microbiol. 2006 Nov;43(5):475-81.
Krusor C, Smith WA, Tinker MT, Silver M, Conrad PA, Shapiro K. Concentration and retention of Toxoplasma gondii oocysts by marine snails demonstrate a novel mechanism for transmission of terrestrial zoonotic pathogens in coastal ecosystems. Environ Microbiol. 2015 Nov;17(11):4527-37.
Lalle M. et al 2018. Loop-Mediated Isothermal Amplification-Lateral-Flow Dipstick (LAMP-LFD) to detect Toxoplasma gondii oocyst in ready-to-eat salad. Food Microbiologi 70: 137-142
Lalonde LF, Gajadhar AA. Detection and differentiation of coccidian oocysts by real-time PCR and melting curve analysis. J Parasitol. 2011 Aug;97(4):725-30.
Lalonde LF, Gajadhar AA. Detection of Cyclospora cayetanensis, Cryptosporidium spp., and Toxoplasma gondii on imported leafy green vegetables in Canadian survey. Food and Waterborne Parasitology 2 (2016b) 8–14
Lalonde LF, Gajadhar AA. Optimization and validation of methods for isolation and real-time PCR identification of protozoan oocysts on leafy green vegetables and berry fruits Food and Waterborne Parasitology 2 (2016a) 1-7
Lass A, Ma L, Kontogeorgos I, Zhang X, Li X, Karanis P. First molecular detection of Toxoplasma gondii in vegetable samples in China using qualitative, quantitative real-time PCR and multilocus genotyping. Sci Rep. 2019 Nov 26;9(1):17581.
Lass A, Pietkiewicz H, Modzelewska E, Dumètre A, Szostakowska B, Myjak P. Detection of Toxoplasma gondii oocysts in environmental soil samples using molecular methods. Eur J Clin Microbiol Infect Dis. 2009 Jun;28(6):599-605.
Lass A, Pietkiewicz H, Szostakowska B, Myjak P. The first detection of Toxoplasma gondii DNA in environmental fruits and vegetables samples. Eur J Clin Microbiol Infect Dis. 2012 Jun;31(6):1101-8.
Lass A, Szostakowska B, Korzeniewski K, Karanis P. The first detection of Toxoplasma gondii DNA in environmental air samples using gelatine filters, real-time PCR and loop-mediated isothermal (LAMP) assays: qualitative and quantitative analysis. Parasitology. 2017 Nov;144(13):1791-1801.
Lélu M, Gilot-Fromont E, Aubert D, Richaume A, Afonso E, Dupuis E, Gotteland C, Marnef F, Poulle ML, Dumètre A, Thulliez P, Dardé ML, Villena I. Development of a sensitive method for Toxoplasma gondii oocyst extraction in soil. Vet Parasitol. 2011 Dec 29;183(1-2):59-67.
Lélu M, Villena I, Dardé ML, Aubert D, Geers R, Dupuis E, Marnef F, Poulle ML, Gotteland C, Dumètre A, Gilot-Fromont E. Quantitative estimation of the viability of Toxoplasma gondii oocysts in soil. Appl Environ Microbiol. 2012 Aug;78(15):5127-32.
Mahmoudi MR, Kazemi B, Haghighi A, Karanis P. Detection of Acanthamoeba and Toxoplasma in River Water Samples by Molecular Methods in Iran. Iran J Parasitol. 2015 Apr-Jun;10(2):250-7.
Manore AJW, Harper SL, Aguilar B, Weese JS, Shapiro K. Comparison of freeze-thaw cycles for nucleic acid extraction and molecular detection of Cryptosporidium parvum and Toxoplasma gondii oocysts in environmental matrices. J Microbiol Methods. 2019 Jan;156:1-4.
Marangi M, Giangaspero A, Lacasella V, Lonigro A, Gasser RB. Multiplex PCR for the detection and quantification of zoonotic taxa of Giardia, Cryptosporidium and Toxoplasma in wastewater and mussels. Mol Cell Probes. 2015 Apr;29(2):122-5.
Marchioro AA, Tiyo BT, Colli CM, de Souza CZ, Garcia JL, Gomes ML, Falavigna-Guilherme AL. First Detection of Toxoplasma gondii DNA in the Fresh Leafs of Vegetables in South America. Vector Borne Zoonotic Dis. 2016 Sep;16(9):624-6
Marquis ND, Bishop TJ, Record NR, Countway PD, Fernández Robledo JA. Molecular Epizootiology of Toxoplasma gondii and Cryptosporidium parvum in the Eastern Oyster (Crassostrea virginica) from Maine (USA). Pathogens. 2019 Aug 13;8(3). pii: E125.
Matsuo J, Kimura D, Rai SK, Uga S. Detection of Toxoplasma oocysts from soil by modified sucrose flotation and PCR methods. Southeast Asian J Trop Med Public Health. 2004 Jun;35(2):270-4.
Pacheco-Ortega GA, Chan-Pérez JI, Ortega-Pacheco A, Guzmán-Marín E, Edwards M, Brown MA, Jiménez-Coello M, Hernández-Cortazar IB. Screening of Zoonotic Parasites in Playground Sandboxes of Public Parks from Subtropical Mexico. J Parasitol Res. 2019 Jun 2;2019:7409076
Palos Ladeiro M, Bigot-Clivot A, Aubert D, Villena I, Geffard A. Assessment of Toxoplasma gondii levels in zebra mussel (Dreissena polymorpha) by real-time PCR: an organotropism study. Environ Sci Pollut Res Int. 2015 Sep;22(18):13693-701.
Poulle ML, Bastien M, Richard Y, Josse-Dupuis É, Aubert D, Villena I, Knapp J. Detection of Echinococcus multilocularis and other foodborne parasites in fox, cat and dog faeces collected in kitchen gardens in a highly endemic area for alveolar echinococcosis. Parasite. 2017;24:29.
Poulle ML, Forin-Wiart MA, Josse-Dupuis É, Villena I, Aubert D. Detection of Toxoplasma gondii DNA by qPCR in the feces of a cat that recently ingested infected prey does not necessarily imply oocyst shedding. Parasite. 2016;23:29.
Ribeiro LA, Santos LK, Brito PA Jr, Maciel BM, Da Silva AV, Albuquerque GR. Detection of Toxoplasma gondii DNA in Brazilian oysters (Crassostrea rhizophorae). Genet Mol Res. 2015 May 4;14(2):4658-65.
Rousseau A, Villena I, Dumètre A, Escotte-Binet S, Favennec L, Dubey JP, Aubert D, La Carbona S. Evaluation of propidium monoazide-based qPCR to detect viable oocysts of Toxoplasma gondii. Parasitol Res. 2019 Mar;118(3):999-1010.
Saki J, Khademvatan S, Yousefi E, Tavalla M, Abdizadeh R. Detection and genotyping of Toxoplasma gondii isolated from soil in Ahvaz, southwest of Iran. J Parasit Dis. 2017 Mar;41(1):202-205.
Salant H, Markovics A, Spira DT, Hamburger J. The development of a molecular approach for coprodiagnosis of Toxoplasma gondii. Vet Parasitol. 2007 May 31;146(3-4):214-20.
Schares G, Vrhovec MG, Pantchev N, Herrmann DC, Conraths FJ. Occurrence of Toxoplasma gondii and Hammondia hammondi oocysts in the faeces of cats from Germany and other European countries. Vet Parasitol. 2008 Mar 25;152(1-2):34-45.
Schwab KJ, McDevitt JJ. Development of a PCR-enzyme immunoassay oligoprobe detection method for Toxoplasma gondii oocysts, incorporating PCR controls. Appl Environ Microbiol. 2003 Oct;69(10):5819-25.
Shapiro K, Kim M, Rajal VB, Arrowood MJ, Packham A, Aguilar B, Wuertz S. Simultaneous detection of four protozoan parasites on leafy greens using a novel multiplex PCR assay. Food Microbiol. 2019 Dec;84:103252.
Shapiro K, Mazet JA, Schriewer A, Wuertz S, Fritz H, Miller WA, Largier J, Conrad PA. Detection of Toxoplasma gondii oocysts and surrogate microspheres in water using ultrafiltration and capsule filtration. Water Res. 2010 Feb;44(3):893-903.
Slany M, Dziedzinska R, Babak V, Kralik P, Moravkova M, Slana I. Toxoplasma gondii in vegetables from fields and farm storage facilities in the Czech Republic. FEMS Microbiol Lett. 2019 Jul 1;366(14). pii: fnz170.
Sotiriadou I, Karanis P. Evaluation of loop-mediated isothermal amplification for detection of Toxoplasma gondii in water samples and comparative findings by polymerase chain reaction and immunofluorescence test (IFT). Diagn Microbiol Infect Dis. 2008 Dec;62(4):357-65.
Sroka J, Karamon J, Dutkiewicz J, Wójcik-Fatla A, Cencek T. Optimization of flotation, DNA extraction and PCR methods for detection of Toxoplasma gondii oocysts in cat faeces. Ann Agric Environ Med. 2018 Dec 20;25(4):680-685.
Sroka J, Wójcik-Fatla A, Dutkiewicz J. Occurrence of Toxoplasma gondii in water from wells located on farms. Ann Agric Environ Med. 2006;13(1):169-75.
Staggs SE, Keely SP, Ware MW, Schable N, See MJ, Gregorio D, Zou X, Su C, Dubey JP, Villegas EN. The development and implementation of a method using blue mussels (Mytilus spp.) as biosentinels of Cryptosporidium spp. and Toxoplasma gondii contamination in marine aquatic environments. Parasitol Res. 2015 Dec;114(12):4655-67.
Tavalla M, Oormazdi H, Akhlaghi L, Shojaee S, Razmjou E, Hadighi R, Meamar A. Genotyping of Toxoplasma gondii Isolates from Soil Samples in Tehran, Iran. Iran. J Parasitol. 2013 Apr;8(2):227-33
Temesgen TT, Robertson LJ, Tysnes KR. A novel multiplex real-time PCR for the detection of Echinococcus multilocularis, Toxoplasma gondii, and Cyclospora cayetanensis on berries. Food Res Int. 2019 Nov;125:108636.
Veronesi F, Santoro A, Milardi GL, Diaferia M, Morganti G, Ranucci D, Gabrielli S. Detection of Toxoplasma gondii in faeces of privately owned cats using two PCR assays targeting the B1 gene and the 529-bp repetitive element. Parasitol Res. 2017 Mar;116(3):1063-1069.
Villegas EN, Augustine SA, Villegas LF, Ware MW, See MJ, Lindquist HD, Schaefer FW 3rd, Dubey JP. Using quantitative reverse transcriptase PCR and cell culture plaque assays to determine resistance of Toxoplasma gondii oocysts to chemical sanitizers. J Microbiol Methods. 2010 Jun;81(3):219-25.
Villena I, Aubert D, Gomis P, Ferté H, Inglard JC, Denis-Bisiaux H, Dondon JM, Pisano E, Ortis N, Pinon JM. Evaluation of a strategy for Toxoplasma gondii oocyst detection in water. Appl Environ Microbiol. 2004 Jul;70(7):4035-9.
Wang M, Meng P, Ye Q, Pu YH, Yang XY, Luo JX, Zhang NZ, Zhang DL. Detection of Toxoplasma gondii oocysts in soils in northwestern China using a new semi-nested PCR assay. BMC Vet Res. 2014 Sep 28;10:238.
Wells B, Shaw H, Innocent G, Guido S, Hotchkiss E, Parigi M, Opsteegh M, Green J, Gillespie S, Innes EA, Katzer F. Molecular detection of Toxoplasma gondii in water samples from Scotland and a comparison between the 529bp real-time PCR and ITS1 nested PCR. Water Res. 2015 Dec 15;87:175-81.
Wu YD, Xu MJ, Wang QQ, Zhou CX, Wang M, Zhu XQ, Zhou DH. Recombinase polymerase amplification (RPA) combined with lateral flow (LF) strip for detection of Toxoplasma gondii in the environment. Vet Parasitol. 2017 Aug 30;243:199-203.3
Yang W, Lindquist HD, Cama V, Schaefer FW 3rd, Villegas E, Fayer R, Lewis EJ, Feng Y, Xiao L. Detection of Toxoplasma gondii oocysts in water sample concentrates by real-time PCR. Appl Environ Microbiol. 2009 Jun;75(11):3477-83.

## Sheet: Column Heading Description
Column Heading and sub headings	Sub-Heading	Description
Reference
Item		e.g. food, water, faeces, …
Food type		e.g. type of lettuce including additional information such as organic production or ready-to eat/unwashed
Part and amount tested		e.g. grams, liters
If field samples Positive/Total
Sample preparation method		e.g. elution, concentration, IMS, …
DNA extraction method		e.g. bead beating, ultrasound, freezing and thawing, IMS (imunomagnatic separation)
	classification	i.e. chemical, beat beating, etc.
	Decription (if kit report name and brand)	kit report name and brand
DNA Amplification
	cPCR	conventional PCR
	qPCR (TaqMan or SYBR green)	(TaqMan or SYBR green)
	Other PCR (specify)	e.g.nested PCR, RFLP
	Other molecular method (specify)
	IAC (specify Y/N)	Use of Internal Amplification Control
Target gene
	Gene amplified
	primer sequence
	primer binding region
	Size of the amplicon (bp)
For spiking studies
	How many oocysts were seeded?
	What was the recovery?
	From how many samples?
Method parameters
	Analytical sensitivity
	LoD - Limit of detection,
	LoQ - Limit of quantificationLoA
	Limit of absence	The lowest concentration of analyte that the method can differentiate from zero
	Analitical specificty	Indicate also any cross reactions/non-specific amplifications identified)
	Amplification efficiency
	Linearity
	Repeatability
	Reproducibility
	Duration of assay	Of the whole assay and/or PCR if reported in the text
	Specialist equipment needed
	Applicability
	Practicability
	Costs
	Need for training of the stuff
Ring trial
	Ring trial (Y/N)	If performed
	Results
	Validation status (Y/N)	Are there validation data for the methods used?
Problems or specific recommendations		e.g. PCR inhibition for specific matrices
Critical steps in the performance highlighted by the authors		e.g. sampling, concentration, separation
General comments
Abbreviation	NA (not Applicable)
	Y (Yes)
	N (No)

## Sheet:  All data extracted 
Reference	Year	Item (e.g. food, water, faeces, …)	Food type (be specific, e.g. type of lettuce including additional information such as organic production or ready-to eat/unwashed	Part and amount tested (e.g. grams, …)	If field samples Positive/Total	Sample preparation method (e.g. elution, concentration, IMS, …)	DNA extraction method				DNA Amplification					Target gene			For spiking studies																			Problems (e.g. PCR inhibition for specific matrices) or specific recommendations	Critical steps in the performance (e.g. sampling, concentration, separation, …) highlighted by the authors	General comments	exact procedure for oocyst recovery	exact procedure for DNA extraction
							classification (i.e. chemical, beat beating	Decription (if kit report name and brand)	cPCR	qPCR (TaqMan or SYBR green)	Other PCR (specify)	Other molecular method (specify)	IAC (internal amplification control) (Yes/No/Not Applicable)	Gene amplified	primer sequence	primer binding region	Size of the amplicon (bp)	How many oocysts were seeded?	What was the recovery?	From how many samples? What does this mean? How many positive samples from total samples analyzed (i.e. prevalence studies) or replicates when testing dilution series for validation	Analytical sensitivity	LoD - Limit of detection, the minimum concentration of analyte whose presence can be quantitatively detected under defined conditions	LoQ - Limit of quantification or functional sensitivity, the minimum concentration of analyte whose presence can be quantitatively measured reliably under defined conditions	LoA - Limit of absence, the lowest concentration of analyte that the method can differentiate from zero	Analitical specificty (also any cross reactions/non-specific amplifications identified)	Amplification efficiency	Linearity	Repeatability	Reproducibility	Duration of assay (the whole assay/PCR)	Specialist equipment needed	Applicability	Practicability		Ring trial		Validation status (are there validation data for the methods used? Y/N)
																																	Costs	Need for training of the stuff	Ring trial (Y/N)	Results
Durand et al. (2020)	2020	food	Blue mussels (Mytilus edulis)	hemolymph from the posterior adductor muscle (700 μl)	NA	concentrated by centrifugation (2500×g for 10 min at 10 °C), and washed once in 0.9% NaCl solution and pelletted(2500×g for 10 min at 10 °C)	Beat beating	Pellet was resuspended in 950 μl of sodium phosphate buffer and processed for with FastDNA™ Spin Kit for Soil, MP Biomedicals, according to manufacturer's using the FastPrep-24™ 5G Instrument (40 s, amplitude of 6.0, twice)		qPCR TaqMan (Opsteegh et al., Int. J. Food Microbiol., 139 (2010), pp. 193-201)			N	529 RE (GenBank: FJ656209.1)	Tox-9F 5′-AGGAGAGATATCAGGACTGTAG-3’; Tox-11R 5′-GCGTCGTCTCGTCTAGATCG-3’; Tox-TP1 5′-CCGGCTTGGCTGCTTTTCCT-3’	not reported	169	0; 5; 50	NA	two replicas per spiking	90-100%	5 oocysts	NA	NA	100% (no cross reaction with a large panel of different parasites as well as mammalian and plant DNA	NA	NA	NA	NA	NA	LyghtCycler480 real-time termocycler	NA	NA	YES	N	N	N	N	NA	NA	NA	NA
Durand et al. (2020)	2020	food	Blue mussels (Mytilus edulis)	hemolymph from the posterior adductor muscle (700 μl)	NA	concentrated by centrifugation (2500×g for 10 min at 10 °C), and washed once in 0.9% NaCl solution and pelletted(2500×g for 10 min at 10 °C)	Beat beating	Pellet was resuspended in 950 μl of sodium phosphate buffer and processed with FastDNA™ Spin Kit for Soil, MP Biomedicals, according to manufacturer's using the FastPrep-24™ 5G Instrument (40 s, amplitude of 6.0, twice)		qPCR TaqMan (Opsteegh et al., Int. J. Food Microbiol., 139 (2010), pp. 193-201)		LAMP (Lalle et al., 2018)	N	529 RE (GenBank: FJ656209.1)	ZF3 5'-CCACAGAAGGGACAGAAGTC-3' ZB3 5'-TCCGGTGTCTCTTTTTCCAC-3' ZFIP 5'-TCCTCACCCTCGCCTTCATCTAGGACTACAGACGCGATGC-3' ZBIP 5'-TGGTTGGGAAGCGACGAGAGTTCCAGGAAAAGCAGCCAAG-3' ZLF 5'-TCCAAGACGGCTGGAGGAG-3' ZLB 5'-CGGAGAGGGAGAAGATGTTTCC-3'	not reported	NA	0; 5; 50	NA	two replicas per spiking	1	5 oocysts	NA	NA	100% (no cross reaction with a large panel of different parasites as well as mammalian and plant DNA	NA	NA	NA	NA	NA	LyghtCycler480 real-time termocycler	NA	NA	YES	N	N	N	N	risk of incorrect interpretation of LAMP results (false-positive) in food samples when endpoint visualization by SYBR Green fluorescence is used rather than visualization of the amplification profile by gel electrophoresis. LAMP false positives due to high risk of cross-contamination. difficulty in multiplexing, lack of molecular confirmation (sequencing),	NA	used method for degradation of oocyst not sufficient	NA
Durand et al. (2020)	2020	food	Blue mussels (Mytilus edulis)	Entire mussel tissues (2 g)	NA	Entire mussel tissues were frozen, sliced and digested in 25 ml freshly prepared 0.9% NaCl/0.25% trypsin at 37°C for 90 min with rotation. The digested material was transferred into stomacher bags with side filters and the filtrate collected by hand pressure. After rinsing the bag with the NaCl 0.9%, the filtrate was concentrated by centrifugation (2500×g for 10 min at 10 °C) and washed once with…	Beat beating	Pellet was resuspended in 950 μl of sodium phosphate buffer and processed with FastDNA™ Spin Kit for Soil, MP Biomedicals, according to manufacturer's using the FastPrep-24™ 5G Instrument (40 s, amplitude of 6.0, twice)		qPCR TaqMan (Opsteegh et al., Int. J. Food Microbiol., 139 (2010), pp. 193-201)			N	529 RE (GenBank: FJ656209.1)	Tox-9F 5′-AGGAGAGATATCAGGACTGTAG-3’; Tox-11R 5′-GCGTCGTCTCGTCTAGATCG-3’; Tox-TP1 5′-CCGGCTTGGCTGCTTTTCCT-3’	not reported	169	0; 10; 100	NA	two replicas per spiking	90% with 100 oocysts; 30% with 10 oocyst	10-100	NA	NA	100% (no cross reaction with a large panel of different parasites as well as mammalian and plant DNA	NA	NA	NA	NA	NA	LyghtCycler480 real-time termocycler	NA	NA	YES	NO	NO	NO	Possibile qPCR inhibition observed with DNA extracted from mussel tissue	NA	NA	NA	NA
Durand et al. (2020)	2020	food	Blue mussels (Mytilus edulis)	Entire mussel tissues (2 g)	NA	Entire mussel tissues were frozen, sliced and digested in 25 ml freshly prepared 0.9% NaCl/0.25% trypsin at 37°C for 90 min with rotation. The digested material was transferred into stomacher bags with side filters and the filtrate collected by hand pressure. After rinsing the bag with the NaCl 0.9%, the filtrate was concentrated by centrifugation (2500×g for 10 min at 10 °C) and washed once with…	Beat beating	Pellet was resuspended in 950 μl of sodium phosphate buffer and processed with FastDNA™ Spin Kit for Soil, MP Biomedicals, according to manufacturer's using the FastPrep-24™ 5G Instrument (40 s, amplitude of 6.0, twice)				LAMP (Lalle et al., 2018)	N	529 RE (GenBank: FJ656209.1)	ZF3 5'-CCACAGAAGGGACAGAAGTC-3' ZB3 5'-TCCGGTGTCTCTTTTTCCAC-3' ZFIP 5'-TCCTCACCCTCGCCTTCATCTAGGACTACAGACGCGATGC-3' ZBIP 5'-TGGTTGGGAAGCGACGAGAGTTCCAGGAAAAGCAGCCAAG-3' ZLF 5'-TCCAAGACGGCTGGAGGAG-3' ZLB 5'-CGGAGAGGGAGAAGATGTTTCC-3'	not reported	NA	0; 10; 100	NA	two replicas per spiking	1	10	NA	NA	100% (no cross reaction with a large panel of different parasites as well as mammalian and plant DNA	NA	NA	NA	NA	NA	No	NA	NA	YES	NO	NO	NO	NO	risk of incorrect interpretation of LAMP results (false-positive) in food samples when endpoint visualization by SYBR Green fluorescence is used rather than visualization of the amplification profile by gel electrophoresis. LAMP false positives due to high risk of cross-contamination. difficulty in multiplexing, lack of molecular confirmation (sequencing),	NA	NA	NA
Géba et al. (2020)	2020	biominitoring organism	Zebra mussels (D. polymorpha)	Bivalve tissues	4.2% (5/120) of the samples were positive to T. gondii oocysts, with <1 oocyst per mussel	Bivalve tissues were ground and digested using 1X Trypsin for 1h at 37°C under 90 rpm shaking. Each tissues homogenate was centrifuged at 5000 g for 5 min, and the pellet was stored at 20°C until DNA extraction	Beat beating	DNA was extracted using a FastDNA® SPIN Kit for Soil according to the manufacturer’s instruction (MP Biomedicals, Illkirch-Graffenstaden, France)		qPCR TaqMan (Lèlu et al., 2011) 2X iQ® supermix (BioRad), 1 ml of BSA (10 mg/ml), 400 nM of each primers and 200 nM of probe 3-min activation step at 95°C. 45 cycles of 15 s at 95°C and 1 min at 60°C			Y	529 RE (GenBank: AF487550.1)	Forward 5’-AGAGACACCGGAATGCGATCT-3’ Reverse 5’-CCCTCTTCTCCACTCTTCAATTCT-3’ Cy3-ACGCTTTCCTCGTGGTGATGGCG-BHQ2	not reported	81	spiked N=5 for dilutions ranging from 100 to 1 protozoa (five dilutions) and N=3 for dilutions ranging from 50,000 to 500 (oo)cysts (five dilutions too)	NA	10 mussels per condition were sampled on days1, 2, 3, 7, 14, and 21	NA	between 1 and 5 oocysts in whole tissue (5 g) (LOD 95 was defined as the lowest number of parasites for which 95% of positive samples were detected)	5 oocyst in whole tissue (5 g) (LOQ was determined as the lowest number of parasites for which a linear relationship was observed between the Cq and the number of parasites (r2 > 0.98)	NA	NA	-3.1	0.99	NA	NA	NA	CFX96 TOUCH™ thermocycler (Bio-Rad, USA)	NA	NA	NA	NO	NO	NO	failure to quantify part of the samples detected as protozoa positive because the amount of bioaccumulated protozoa was below the LOQ.	NA	NA	NA	NA
Géba et al. (2020)	2020	biominitoring organism	Zebra mussels (D. polymorpha)	Haemolymph from the posterior adductor muscle	4.2% (5/120) of the samples were positive to T. gondii oocysts, with <1 oocyst per mussel	Haemolymph samples were centrifuged at 5,000 g for 5 min	Chemical	Pellets containing 100 ml of supernatant were submitted to heat shock cycles consisting of freezing at 80°C for 5 min and thawing at 95°C for 4 min. Repeated six times. Then, the samples were subjected to ultrasonic treatment at 37 Hz for 10 min DNA was extracted from the pellets using an InstaGene™ Matrix kit following the manufacturer’s instructions (Bio-Rad, Marnes-la-Coquette, France)		qPCR TaqMan (Lèlu et al., 2011) 2X iQ® supermix (BioRad), 1 ml of BSA (10 mg/ml), 400 nM of each primers and 200 nM of probe 3-min activation step at 95°C. 45 cycles of 15 s at 95°C and 1 min at 60°C			Y	529 RE (GenBank: AF487550.1)	Forward 5’-AGAGACACCGGAATGCGATCT-3’ Reverse 5’-CCCTCTTCTCCACTCTTCAATTCT-3’ Cy3-ACGCTTTCCTCGTGGTGATGGCG-BHQ2	not reported	81	spiked N=3 with dilutions ranging from 10,000 to 100 (oo)cysts (six dilutions)	NA	NA	NA	between 10 and 50 oocysts	100 oocysts	NA	NA	-3.2	0.99	NA	NA	NA	ultrasonic apparatus CFX96 TOUCH™ thermocycler (Bio-Rad, USA) according	NA	NA	NA	NO	NO	NO	failure to quantify part of the samples detected as protozoa positive because the amount of bioaccumulated protozoa was below the LOQ.	NA	NA	NA	NA
Cong et al., (2019)	2019	food	mussels (Mytilus edulis)	gills, digestive glands, haemolymph	2215 mussel (M. edulis) PCR positive 55 (2.48%)	19_Cong et al., 2007	Chemical	Entire tissues were exposed to five freeze/thaw cycles (liquid nitrogen for 5 min, then 80°C for 5 min) and then centrifuged at 9750×g for 2 mi. The QIAamp DNA Mini Kit (Qiagen, Hilden, Germany) was employed to extract the genomic DNA of the resulting pellet and stored at −20 °C.			semi-nested PCR	PCR-RFLP for genotyping using markers including SAG1, alternative SAG2, 5′- and 3′-SAG2, SAG3, L358, BTUB, c22-8, GRA6, c29-2, PK1, and Apico (https://doi.org/10.1016/j. vetpar.2017.05.030.)	N	B1 gene	19_Cong et al., 2007	not reported	98	NA	NA	NA	NA	NA	NA	NA	NA	NA	NA	NA	NA	NA	No	NA	NA	NA	NO	NO	NO	NA	NA	NA	NA	NA
Coupe et al. (2019)	2019	biominitoring organism	green-lipped mussels (Perna canaliculus)	Haemolymph from several mussels was pooled and divided into 100-μl aliquots.	NA	Each 100-μl aliquot was spiked with serial dilutions of T. gondii oocysts before the haemolymph was pelleted, supernatant aspirated, and cell pellet suspended, as above	Chemical	DNA was extracted from serially diluted, oocysts, and oocyst-spiked haemolymph, using Qiagen DNeasy Blood and Tissue kits® (Qiagen, Hilden, Germany). ATL buffer (180 μl) was added to each sample before one freeze–thaw cycle of immersion in liquid nitrogen (4 min)/boiling water (4 min). Proteinase K (40 μl) was then added before incubation overnight at 56 °C. After addition of buffer AL (200 μl), …			nested PCR		N	DHPS (dihydropteroate synthase) gene (Pashley et al. 1997)	FOOD1 GGA ACATCC GCT GAA GCT CAT GG FOOD2 CAG AGA ATC CAG TTG TTT CGA GG FOOD3 CAG TCC AGA CTC GTT CAC CGATC FOOD4 CCG GAATAG TGATATACT TGT AG	not reported	494 and 450	T. gondii oocysts (Type II M4 strain)	NA	NA	66.7% for 10 T. gondii tachyzoites (2/3 PCR replicates) and 100% for 100 and 1000 tachyzoites (3/3 PCR replicates),	10 tachyzoites, 50 oocysts or higher (3/3 replicates); 50 oocysts spiked into mussel haemolymph (3/3 replicates)	NA	NA	detecting only T. gondii DNA	NA	NA	NA	NA	NA	PCR thermal cycler (Veriti 96 Well Thermal Cycler, Applied Biosystems Inc., CA, USA	NA	NA	NA	NO	NO	NO	bovine serum albumin (BSA, 10 mg/ml) was added to each PCR reaction mix to minimise effects of PCR inhibitors.	NA	NA	NA	NA
Coupe et al. (2019)	2019	biominitoring organism	green-lipped mussels (Perna canaliculus)	Haemolymph from several mussels was pooled and divided into 100-μl aliquots.	NA	Each 100-μl aliquot was spiked with serial dilutions of T. gondii oocysts before the haemolymph was pelleted, supernatant aspirated, and cell pellet suspended, as above	Chemical	DNA was extracted from serially diluted, oocysts, and oocyst-spiked haemolymph, using Qiagen DNeasy Blood and Tissue kits® (Qiagen, Hilden, Germany). ATL buffer (180 μl) was added to each sample before one freeze–thaw cycle of immersion in liquid nitrogen (4 min)/boiling water (4 min). Proteinase K (40 μl) was then added before incubation overnight at 56 °C. After addition of buffer AL (200 μl), …			nested PCR		N	B1 gene (Grigg and Boothroyd (2001)	Pml/S1 TGT TCT GTC CTATCG CAA CG Pml/AS1 TCT TCC CAG ACG TGG ATT TC Pml/S2 ACG GAT GCA GTT CCT TTC TG Pml/AS2 CTC GAC AAT ACG CTG CTT GA	not reported	579 and 530	NA	NA	NA	100% for 50 oocysts; 66.7% for 10 oocysts (2/3 replicates) and 5 oocysts (2/3 replicates)	1 tachyzoite (3/3 replicates); 10 oocysts (2/ 3); 50 oocysts spiked into mussel haemolymph (3/3 replicates)	NA	NA	detecting only T. gondii DNA	NA	NA	NA	NA	NA	PCR thermal cycler (Veriti 96 Well Thermal Cycler, Applied Biosystems Inc., CA, USA	NA	NA	NA	NO	NO	NO	addition of BSA (1 mg/ml) to each PCR reaction mix	NA	NA	NA	NA
Coupe et al. (2019)	2019	biominitoring organism	green-lipped mussels (Perna canaliculus)	Haemolymph from several mussels was pooled and divided into 100-μl aliquots.	NA	Each 100-μl aliquot was spiked with serial dilutions of T. gondii oocysts before the haemolymph was pelleted, supernatant aspirated, and cell pellet suspended, as above	Chemical	DNA was extracted from serially diluted, oocysts, and oocyst-spiked haemolymph, using Qiagen DNeasy Blood and Tissue kits® (Qiagen, Hilden, Germany). ATL buffer (180 μl) was added to each sample before one freeze–thaw cycle of immersion in liquid nitrogen (4 min)/boiling water (4 min). Proteinase K (40 μl) was then added before incubation overnight at 56 °C. After addition of buffer AL (200 μl), …		qPCR (SYBR green)			N	Bi gene (Burg et al. 1989)	oligo1 GGA ACT GCATCC GTT CAT GAG oligo4 TCT TTA AAG CGT TCG TGG TC	not reported	193	NA	NA	NA	100% for 50 oocysts; 33.3% for 10 and 5 oocysts (1/3 replicates)	10 tachyzoites (3/3 replicates); 50 oocysts (3/3 replicates); 50 oocysts spiked into mussel haemolymph (3/3 replicates)	NA	NA	cross-reacted with Sarcocystis spp.; amplified H. hammondi and N. caninum; melting temperature peaks at 81.8 °C and 78.1 °C, respectively (Fig. 1c) and so could be distinguished from peaks generated from T. gondii target DNA	efficiency was excessively high (147%) when detecting T. gondii DNA from 10 and 5 spiked oocysts for a single replicate	R2 = 0.97; R2 = 0.73 when detecting T. gondii DNA from 10 and 5 spiked oocysts for a single replicate	NA	NA	NA	Mic qPCR cycler (Bio Molecular Systems, Queensland, Australia)	NA	NA	NA	NO	NO	NO	cross-reacted with Sarcocystis spp.; amplified H. hammondi and N. caninum; melting temperature peaks at 81.8 °C and 78.1 °C, respectively (Fig. 1c) and so could be distinguished from peaks generated from T. gondii target DNA.	NA	NA	NA	NA
Coupe et al. (2019)	2019	biominitoring organism	green-lipped mussels (Perna canaliculus)	Haemolymph from several mussels was pooled and divided into 100-μl aliquots.	NA	Each 100-μl aliquot was spiked with serial dilutions of T. gondii oocysts before the haemolymph was pelleted, supernatant aspirated, and cell pellet suspended, as above	Chemical	DNA was extracted from serially diluted, oocysts, and oocyst-spiked haemolymph, using Qiagen DNeasy Blood and Tissue kits® (Qiagen, Hilden, Germany). ATL buffer (180 μl) was added to each sample before one freeze–thaw cycle of immersion in liquid nitrogen (4 min)/boiling water (4 min). Proteinase K (40 μl) was then added before incubation overnight at 56 °C. After addition of buffer AL (200 μl), …		qPCR (SYBR green)			N	529 bp RE (Kasper et al. (2009)	ToxoRE_f CAC AGA AGG GAC AGA AGT CG ToxoRE_r CAG TCC TGATAT CTC TCC TCC AAG	not reported	81	NA	NA	NA	100% for 5 oocysts;	10 tachyzoites (3/3 replicates) 5 oocysts; 50 oocysts spiked into mussel haemolymph (3/3 replicates)	NA	NA	cross-reacted with N. caninum; Sarcocystis spp.	82% for 10 and 5 spiked oocysts for a single replicate	R2 = 0.97; R2 = 0.97 for 10 and 5 spiked oocysts for a single replicate	NA	NA	NA	Mic qPCR cycler (Bio Molecular Systems, Queensland, Australia)	NA	NA	NA	NO	NO	NO	cross-reacted with N. caninum; Sarcocystis spp. NEED of confirmatory sequencing	NA	FastStart Universal SYBR Green Master (ROX) two-step method. Final reaction mixtures for tachyzoite experiments (20 μl total) included 10 μl 2× FastStart Universal SYBR Green Master (ROX), 0.25 μM forward primer, 0.25 μM reverse primer, and 2 μl of template DNA. Final reaction mixtures for oocyst experiments (10 μl total) included 5 μl 2× FastStart Universal SYBR Green Master (ROX), 0.25 μM forwa…	A run was considered valid if the qPCR efficiency was > 90%. Correlation between parasite concentration and Cq values was considered to be ‘poor’ if the R2 value < 0.90, ‘fairly good’ if 0.90 ≤ R2 < 0.95, ‘good’ if 0.95 ≤ R2 < 0.98, and ‘excellent’ if R2 ≥ 0.98	NA
de Wit et al. (2020)	2020	soil	NA	20–50 g of soil sample into 4–10 replicates of 5 g	5,6% using ITS nPCR	2.5 ml of 2% sulphuric acid to each 5-g replicate and vortexed the solution for 1 min. The solutionwas left standing for 24 hr under refrigeration (4°C), after which we added 20 ml of distilled water as a dispersion solution and then vortexed for one minute. The soil mixture was then underlaid with 20 ml of cold sugar solution (1.2 specific gravity), centrifuged (1,500 × g for 20 min), and then t…	Chemical	We centrifuged (2,000×g for 10 min) the pellets obtained following oocyst recovery from soil and processed 100 μl for nucleic acid extraction using the DNeasy Blood and Tissue Kit (QIAGEN) following manufacturer's instructions, with one modification: we performed an initial 4 min freeze (−196°C) and 4 min thaw (100°C) cycle to rupture oocyst walls prior to the addition of proteinase K (Manore, Ha…			nested PCR		N	the internal transcribed spacer 1 (ITS‐1) of the small subunit ribosomal RNA (SSU rRNA; Rejmanek et al., 2009)	ITS1DF: 5′-TACCGATTGAGTGTTCCGGTG-3′ ITS1DR: 5′-GCAATTCACATTGCGTTTCGC-3′ ITS1diF: 5′-CGTAACAAGGTTTCCGTAGG-3′ ITS1diR: 5′-TTCATCGTTGCGCGAGCCAAG-3′	not reported	NA	2000; 200; 20; 2; 0 oocysts/g	NA	NA	100% 200 oocysts/g	20 oocysts/g (1/3)	NA	NA	NA	NA	NA	NA	NA	NA	No	NA	NA	NA	NO	NO	NO	NO	NO	NO	NO	NA
de Wit et al. (2020)	2020	soil	NA	20–50 g of soil sample into 4–10 replicates of 5 g	NA	2.5 ml of 2% sulphuric acid to each 5-g replicate and vortexed the solution for 1 min. The solutionwas left standing for 24 h under refrigeration (4°C), after which we added 20 ml of distilled water as a dispersion solution and then vortexed for one minute. The soil mixture was then underlaid with 20 ml of cold sugar solution (1.2 specific gravity), centrifuged (1,500 × g for 20 min), and then th…	Chemical	We centrifuged (2,000×g for 10 min) the pellets obtained following oocyst recovery from soil and processed 100 μl for nucleic acid extraction using the DNeasy Blood and Tissue Kit (QIAGEN) following manufacturer's instructions, with one modification: we performed an initial 4 min freeze (−196°C) and 4 min thaw (100°C) cycle to rupture oocyst walls prior to the addition of proteinase K (Manore, Ha…			nested PCR		N	529 bp RE (Homan, Vercammen, Braekeleer, & Verschueren, 2000)	TOX4 GCTGCAGGGAGGAAGACGAAAGTTG TOX5 (GCTGCAGACACAGTGCATCTGGATT	not reported	529	2000; 200; 20; 2; 0 oocysts/g	NA	NA	100% 2000 oocysts/g	200 oocysts/g (1/3)	NA	NA	NA	NA	NA	NA	NA	NA	No	NA	NA	NA	NO	NO	NO	NO	NO	NO	NO	NA
de Wit et al. (2020)	2020	soil	NA	20–50 g of soil sample into 4–10 replicates of 5 g	NA	2.5 ml of 2% sulphuric acid to each 5‐g replicate and vortexed the solution for 1 min. The solutionwas left standing for 24 h under refrigeration (4°C), after which we added 20 ml of distilled water as a dispersion solution and then vortexed for one minute. The soil mixture was then underlaid with 20 ml of cold sugar solution (1.2 specific gravity), centrifuged (1,500 × g for 20 min), and then th…	Chemical	We centrifuged (2,000×g for 10 min) the pellets obtained following oocyst recovery from soil and processed 100 μl for nucleic acid extraction using the DNeasy Blood and Tissue Kit (QIAGEN) following manufacturer's instructions, with one modification: we performed an initial 4 min freeze (−196°C) and 4 min thaw (100°C) cycle to rupture oocyst walls prior to the addition of proteinase K (Manore, Ha…			nested PCR		N	B1 gene (Grigg & Boothroyd, 2001).	Pml/S1 TGT TCT GTC CTATCG CAA CG Pml/AS1 TCT TCC CAG ACG TGG ATT TC Pml/S2 ACG GAT GCA GTT CCT TTC TG Pml/AS2 CTC GAC AAT ACG CTG CTT GA	not reported	NA	2000; 200; 20; 2; 0 oocysts/g	NA	NA	100% 2000 oocysts/g	200 ocysts/g (2/3)	NA	NA	NA	NA	NA	NA	NA	NA	No	NA	NA	NA	NO	NO	NO	NO	NO	NO	NO	NA
de Wit et al. (2020)	2020	soil	NA	20–50 g of soil sample into 4–10 replicates of 5 g	NA	2.5 ml of 2% sulphuric acid to each 5-g replicate and vortexed the solution for 1 min. The solutionwas left standing for 24 h under refrigeration (4°C), after which we added 20 ml of distilled water as a dispersion solution and then vortexed for one minute. The soil mixture was then underlaid with 20 ml of cold sugar solution (1.2 specific gravity), centrifuged (1,500 × g for 20 min), and then th…	Chemical	We centrifuged (2,000×g for 10 min) the pellets obtained following oocyst recovery from soil and processed 100 μl for nucleic acid extraction using the DNeasy Blood and Tissue Kit (QIAGEN) following manufacturer's instructions, with one modification: we performed an initial 4 min freeze (−196°C) and 4 min thaw (100°C) cycle to rupture oocyst walls prior to the addition of proteinase K (Manore, Ha…		qPCR TaqMan			Y	529 bp RE (Opsteegh et al., 2010). T	Tox-9F 5′-AGGAGAGATATCAGGACTGTAG-3’ Tox-11R 5′-GCGTCGTCTCGTCTAGATCG-3’; Tox-TP1 5′-CCGGCTTGGCTGCTTTTCCT-3’	not reported	169	2000; 200; 20; 2; 0 oocysts/g	NA	NA	100% 2000 oocysts/g	200 ocysts/g (1/3)	NA	NA	NA	NA	NA	NA	NA	NA	No	NA	NA	NA	NO	NO	NO	NO	NO	NO	NO	NA
Escotte-Binet et al. (2019)	2019	soil	NA	10 g natural soil or sand	NA	Dispersing 10 g of soil sample in 30 ml of 0.1% Tween 80/PBS to separate the oocysts from the soil particles. The mixture was filtered in a 250 μm stomacher bag with stirring for 15 min. The filtrate was centrifuged, the supernatant removed, and the pellet suspended in 10 ml of distilled water. Then, 20 ml of a cold (+4 °C) sucrose solution with an SG of 1.20 was gently and extemporaneously depos…	Beat beating	Mechanical grinding for 2×40 s on the FastPrep system (MP Biomedicals) and FastDNA ™ SPIN kit (MP Biomedicals) following the manufacturer's instructions.		qPCR FRET hybridization probes			N	529 bp RE (AF487550) (Reischl et al., 2003).	Tox-9 AGG AGA GAT ATC AGG ACT GTA G Tox-11 GCG TCG TCT CGT CTA GAT CG Tox-HP-1 GAG TCG GAG AGG GAG AAG ATG TT-[FL] Tox-HP-2 [Red 640]-CCG GCT TGG CTG CTT TTC CTG-Ph	143–164 304–285 214–236 238–258	161	1, 10, 10Λ2,10Λ3, 5×10Λ3, 10Λ4 and 5×10Λ4 oocysts per 10 g of natural soil ME49 (type II strain) T. gondii	NA	NA	NA	LOD50<10 oocysts/10 g of natural soil i.e.,<1 oocyst/g of soil	LOQ was estimated to be<10 oocysts/10 g of natural soil , i.e.,<1 oocyst/g of soil	NA	NA	NA	R2 = 0.97	NA	NA	NA	QuantStudio™3 apparatus (Thermofisher),	NA	NA	NA	NO	NO	NO	NO	NO	NO	NO	NA
Galvani et al., (2019)	2019	water	NA	20 L surface water	NA	The concentration of the samples was performed according to method 1623.1 (USEPA 2012). Twenty-liter volumes of each sample were concentrated by filtration using Envirocheck® HV (Pall Gelman Laboratory) capsules as specified by the manufacturer. After filtration, the capsules were treated with sufficient amount of the dispersing solution (5% sodium hexametaphosphate solution) until the entire are…	Beat beating	the PowerSoil DNA isolation® kit (currently DNeasy PowerSoil®)		qPCR TaqMan (Kompalic-Cristo et al., 2007)			N	B1 gene	GENE_B1_TG-TX2-F 5′CTAGTATCGTGCGGCAATGTG 3′ GENE_B1_TG-TX2-R 5′GGCAGCGTCTCTTCCTCTTTT3′ GENE_B1_TG-TX2M1 5′(6-FAM)-CCACCTCGCCTCTTGG- (NFQ-MGB) 3′	531–551 571–592 522–567	62	20 l of reverse osmosis water contaminated with oocysts of T. gondii genotype BrIII (6.68 × 10Λ4). 4 replicas LOD was calculated by 5.13 × 10Λ4, 5.13×10Λ3 , 5.13 × 10Λ2, 5.13×10Λ1, and 5.13 × 10Λ0 oocysts were made by serial dilution and then were inoculated in 20 l of each analyzed sample to estimate detection limit of the method	55.5%, 31.8%, 49.9%, and 56.7% (mean 48.5%; SD ± 11.5) recovery estimated based on number of DNA copy T. gondii	NA	NA	5 genomic copies/μl	50 genomic copies/μl	NA	NA	from 91.6 to 95.9%,	(R2) 0.999-0.998	NA	The coefficient of variation showed good performance in reproducibility (≤ 0.03)	NA	StepOnePlusTM Real-Time PCR System (Applied Biosystem®)	NA	NA	NA	NO	NO	NO	The best performance was obtained with the addition of 2.0 μL ofMgCl2 (5 mM) to the total mix of qPCR reactions.	NO	NO	NO	NA
Lass et al. (2019)	2019	food	lettuce (Lactuca sativa) (n = 71), spinach (Spinacia oleracea) (n = 50), pak choi (Brassica rapa subsp. chinensis) (n = 34), Chinese cabbage (Brassica pekinensis) (n = 26), rape (Brassica napus) (n = 22), Asparagus (Asparagus officinalis) (n = 18), Chrysanthemum coronarium (n = 16), endive (Cichorium endivia) (n = 14), Chinese chives (Allium tuberosum) (n = 11), cabbage (Brassica oleracea L. var.…	NA	10/279 (3.6%) lettuce, spinach, Chinese cabbage (pak choi), red cabbage and rape samples	At first vegetables were rinsed thoroughly. In order to concentrate and recover T. gondii oocysts from washing suspensions, Al2(SO4)3 flocculation methodology was employed. Finally, the suspension obtained was preserved at −20 °C for further analysis	Chemical	Prior to DNA extraction, the material obtained from vegetable samples was prepared using ten freeze-thaw cycles (using liquid nitrogen and a water bath) to destroy the walls of the oocysts and improve the efficiency of DNA extraction. Afterwards, DNA extraction was performed using a commercial TIANamp Micro DNA Kit (DP 316) (Tiangen Biotech, Beijing, China) according to the manufacturer’s instruc…		qPCR TaqMan (Arkush, K. D. et al., 2003)			Y 180 bp fragment of 18SrRNA gene of Acanthamoebaspp. cloned into a plasmid. Detection of IPC was performed with real-time PCR using TaqManprobe labelled with 5' Cy5/3'BHQ3 fluorophoresunder amplification conditions described in the manuscript.	B1 gene AF179871	ToxB-41f 5′-TCGAAGCTGAGATGCTCAAAGTC-3′ ToxB-169r 5′-AATCCACGTCTGGGAAGAACTC-3′ ToxB-69p 5′-FAMa-ACCGCGAGATGCACCCGCA-TAMRAb-3′	not reported	129	NA	NA	NA	NA	NA	NA	NA	NA	E [%] = 98; Slope, S = −3.37	R2 = 0.99.	NA	NA	NA	AriaMx Real-time PCR thermocycler, Agilent)	NA	NA	NA	NO	NO	NO	NO	NO	NO	NO	NA
Manore et al. (2019)	2019	water	NA	100 µl deionized water	NA	Serial dilution of oocysts obtained from experimentally infected cats	Freeze-thaw and chemical	Spiked samples were subjected to 1, 3 and 6 freeze-thaw treament consisting in 4 min liquid nitrogen followed by 4 min in boiling water. The remainder of the DNA extraction process utilized the Qiagen DNeasy® Blood & Tissue Kit, with final DNA eluted using 50 μl 95 °C ultrapure water with 10% AE buffer (QIAGEN Inc., Toronto, ON, Canada) (Adell et al., 2014).			nested PCR		N	B1	ext-for 5'- TGTTCTGTCCTATCGCAACG-3' ext rev 5'-ACGGATGCAGTTCCTTTCTG-3' int for 5'-TCTTCCCAGACGTGGATTTC-3' int rev 5'-CTCGACAATACGCTGCTTGA-3'	not reported	NA	1, 10, 100 and 1000	100% (3/3) with 100 and 1000 oocysts (PCR positive) with 1, 3 or 6 cycles 30% with 10 oocysts with single cycle	3 replicates for each dilution (1, 10, 100 and 1000)	deionize water: 100 oocyst in 100 µl	10 oocyst in 100 ul of deionized water	NA	NA	NA	NA	NA	low for the declared limits of detection (i.e. 1 oocyst in mussel homogenate and 10 oocysts in deionized water)	NA	NA	No	hight	NA	limited	NA	NA	N	not reported	not reported	too low number of replicates to support to the reported limit of detection	NA	NA
Manore et al. (2019)	2019	food	mussels	100 µl mussel tussue homogenate	NA	Serial dilution of oocysts obtained from experimentally infected cats Mussel homogenates were prepared by blending entire mussel tissue with equal volume of peptone water (Adell et al., 2014)	Freeze-thaw and chemical	Spiked samples were subjected to 1, 3 and 6 freeze-thaw treament consisting in 4 min liquid nitrogen followed by 4 min in boiling water. The remainder of the DNA extraction process utilized the Qiagen DNeasy® Blood & Tissue Kit, with final DNA eluted using 50 μl 95 °C ultrapure water with 10% AE buffer (QIAGEN Inc., Toronto, ON, Canada) (Adell et al., 2014).			nested PCR		N	B1	ext-for 5'- TGTTCTGTCCTATCGCAACG-3' ext rev 5'-ACGGATGCAGTTCCTTTCTG-3' int for 5'-TCTTCCCAGACGTGGATTTC-3' int rev 5'-CTCGACAATACGCTGCTTGA-3'	not reported	NA	1, 10, 100 and 1000	100% (3/3) with 100 and 1000 oocysts (PCR positive) with 1, 3 or 6 cycles 60% with 10 oocysts with 1 or 6 cycle, 30% with 1 oocysts with 1 cycle	3 replicates for each dilution (1, 10, 100 and 1000)	mussel tissue homogenate: 10 oocyst in 100 µl	1 oocyst in mussel tissue homogenate	NA	NA	NA	NA	NA	low for the declared limits of detection (i.e. 1 oocyst in mussel homogenate and 10 oocysts in deionized water)	NA	NA	No	hight	NA	limited	NA	NA	N	not reported	not reported	too low number of replicates to support to the reported limit of detection	NA	NA
Pacheco-Ortega et al. (2019)	2019	sand	NA	20 g (10 g) from the superficial region and 10 gr from a deeper region 2-10 cm or until reaching rock bottom)	NA	10 ml of deionized water was added and mixed for 1 minute using a vortex. Then, 20 ml of Sheather’s sugar solution (specific gravity: 1.2) was added and centrifuged at 1500 g for 20 minutes; the obtained interface (13 ml) was transferred to another tube in which 35 ml of deionized water was added and then centrifuged at 1500 g for 20 minutes. From each tube, 1 ml of sediment was collected and pla…	Chemical	Purification was made by using the NucleoSpin TriPrep(MACHERY-NAGEL,Germany) kit			nested PCR		N	SAG1	ext For 5'-GTTCTAACCACGCACCCTGAG-3' ext rev 5'-AAGAGTGGGCTCTGTGA-3' int for5'- CAATGTGCACCTGTAGGAAGC-3' int rev 5'-GTGGTTCTCCGTCGGTGTGAG-3'	not reported	390	NA	NA	NA	NA	NA	NA	NA	NA	NA	NA	NA	NA	NA	No	hight	NA	limited	NA	NA	N	not reported	not reported	NA	NA	NA
Rousseau et al. (2019)	2019	water	NA	deionized water 55 µl	NA	Untreated and heat kille 5 min at (99°C ) incubated with 25 to 150 µM propidium monoazide at 22°, 37° and 35° for 30 min then exposed to a light-emitting diode for 15 min using the PhAST Blue photoactivation device	Chemical	InstaGene™ Matrix Bio-Rad		qPCR TaqMan			N	529- bp RE and SporoSAG gene	RE-F 5′-AGAGACACCGGAATGCGATCT-3′ RE-R 5′-CCCTCTTCTCCACTCTTCAATTCT-3′ REF2 5′-TGTGCTTGGAGCCACAGAAG-3′ REF3 5′-AAGATGTTTCCGGCTTGGCT-3′ SporoSAG-F 5′-CGGACAAATGTGGCGTACAC-3′ SporoSAG-R 5′-GTGATCTTGCGCCGAACAC-3′	not reported	RE: 81 and 123 and 283 using different primers combinations SporoSAG: 71	NA	NA	NA	NA	NA	NA	NA	NA	NA	NA	NA	NA	NA	PhAST Blue photoactivation device and qPCR Thermal Cycler	NA	NA	yes	NA	NA	N	not reported	not reported	NA	NA	NA
Shapiro et al. (2019)	2019	food	spimach	10 g	NA	Spinach leaves were placed in an 18-oz Whirl-pak® bag with 100 ml of 0.1% Tween 80 and subjected to manual wash for 2 min by externally rubbing leaves back and forth within the wash solution of the bag. In a second experiment (stomacher was used, spinach leaves were placed in a 24-oz filtered Whirl-pak® bag with 40 ml of 0.1% Tween 80 and mechanically agitated using Smasher™ Blender/Homogenizer (…	Chemical	DNeasy Blood and Tissue Kit (Qiagen)			nested multiplex PCR		N	18S ribosomal RNA	Ext18S-F 5-CGGGTAACGGGGAATTAGGG-3' Ext18S-R 5'-TCAGCCTTGCGACCATACTC int18S-F 5'-GGTGTGCACTTGGTGAATTCTA-3' int18S-R 5'-TGCAGGAGAAGTCAAGCATGA-3'	not reported	571 external, 405 internal fragment	Ten-fold serial parasite dilutions (10-10,000 oocysts)	recovery by manual washing was higher than that using stomacher	5 samples	NA	1 oocyst in 100 µl deionized water and 10 oocysts in 10 g of spinach leaves	NA	NA	NA	NA	NA	NA	NA	NA	No	hight	not reported	limited	NA	NA	Y	not reported	NA	NA	NA	NA
Slany et al. (2019)	2019	food	carrots, slicing cucumbers, diferent kind of salads (butterhead lettuce, iceberg lettuce, little gem and lollo lettuce) and irrigation water all collected from small farms	100 g	28 out of 292 samples of vegetables (9.6%) showed positivity for T. gondii, All samples of irrigation water and water after rinsing were T. gondii-negative.	Trizma base–glycine beef extract (230 ml; pH 9.5) was added to 100 g of each vegetable sample. Samples were shaken for 20 min to ensure proper release of oocysts from the surface of vegetable. The obtained suspension was transferred to a centrifuge tube and then centrifuged at 8000×g for 20 min (4°C). The supernatant was discarded and the pellet was mmediately resuspended in 10 ml of buffered pep…	Beat beating and chemical	Power-Soil DNA isolation kit (MoBio, Carlsbad, CA, USA). The manufacturer’s protocol was slightly modified to include mechanical homogenisation with 350 mg of 0.1-mm zirconia/silica beads in a MagNA Lyser instrument (Roche, Mannheim, Germany) at 6400 rpm for 60 s		qPCR TaqMan (triplex qPCR)			Y artificial DNA sequence consisting a part of the StTS1 gene from potato (Solanum tuberosum) flanked with hybrid primers derived partly from the Nepenthes endochitinase gene and partly from the F57 gene of Mycobacterium avium subsp. paratuberculosis (MAP). (Vojkovska, Kubikova and Kralik 2015)	B1 and 529rep loci	B1 TgonF Forward TCGAAGCTGAGATGCTCAAAGTC TgonR Reverse AATCCACGTCTGGGAAGAACTC TgonProbe Probe FAM- ACCGCGAGATGCACCCGCA -BHQ 529rep Tox-9F Forward GTGTTGACGCATCCAGGTCA Tox-11R Reverse CGGATCACTCGTGAACGCTA Tox-TP1 Probe HEX-ACCGCCACCGACCAGCACAGC-BHQ IAC nep/F57 Forw AGAGGACCGGGATATTCGAC nep/F57 Rev AGGTAGTCCGAGGAAAACTCTAAAC IACqPCRTM Probe Cy5-GGCTCTTCTATGTTCTGACCTTGTTGGA-BHQ	not reported	B1: 129, 529rep 163 and IAC 157	NA	NA	NA	NA	NA	NA	NA	NA	NA	NA	NA	NA	NA	MagNA Lyser Bead Homogenizer and qPCR Thermal Cycler	medium	not reported	yes	NA	NA	N	not reported	not reported	NA	NA	NA
Slany et al. (2019)	2019	water	NA	10 L		Water samples (10 l) were filtered a using a 0.22-μm Millipore nitrocellulose filter in a stainless steel filter holder. The filter was cut into small pieces and transferred to a 50-ml tube containing 10 ml of phosphate-buffered saline supplemented with 0.05% Tween 80 and 3.5-mm glass beads and vortexed for 5 min. The suspension was transferred to a new tube and centrifuged at 7000×g for 5 min to…	Beat beating and chemical	Power-Soil DNA isolation kit (MoBio, Carlsbad, CA, USA). The manufacturer’s protocol was slightly modified to include mechanical homogenisation with 350 mg of 0.1-mm zirconia/silica beads in a MagNA Lyser instrument (Roche, Mannheim, Germany) at 6400 rpm for 60 s		qPCR TaqMan (triplex qPCR)			Y artificial DNA sequence consisting a part of the StTS1 gene from potato (Solanum tuberosum) flanked with hybrid primers derived partly from the Nepenthes endochitinase gene and partly from the F57 gene of Mycobacterium avium subsp. paratuberculosis (MAP). (Vojkovska, Kubikova and Kralik 2015)	B1 and 529rep loci	B1 TgonF Forward TCGAAGCTGAGATGCTCAAAGTC TgonR Reverse AATCCACGTCTGGGAAGAACTC TgonProbe Probe FAM- ACCGCGAGATGCACCCGCA -BHQ 529rep Tox-9F Forward GTGTTGACGCATCCAGGTCA Tox-11R Reverse CGGATCACTCGTGAACGCTA Tox-TP1 Probe HEX-ACCGCCACCGACCAGCACAGC-BHQ IAC nep/F57 Forw AGAGGACCGGGATATTCGAC nep/F57 Rev AGGTAGTCCGAGGAAAACTCTAAAC IACqPCRTM Probe Cy5-GGCTCTTCTATGTTCTGACCTTGTTGGA-BHQ	not reported	B1: 129, 529rep 163 and IAC 157	NA	NA	NA	NA	NA	NA	NA	NA	NA	NA	NA	NA	NA	No	NA						NA	NA	NA	NA	NA
Temesgen et al.(2019)	2019	Food	raspberries and blueberries	30 g	NA	About 30 g of each berry type were weighed into plastic boxes to which 200 ml of 1% Alconox™ was added. The boxes were then placed on an automatic shaker (Heidolph Vibramax 100); raspberry samples were shaken at 300 rpm for 10 min, whereas blueberry samples were shaken at 600 rpm for 10 min to facilitate the detachment of parasite stages from the berry surfaces. Wash solution was then transferred…	Beat beating chemical	DNeasy PowerSoil Kit (Qiagen, Norway) following the manufacturer's instructions with slight modifications. 250 μl of the sample containing the parasites were subjected to bead-beating using FastPrep-24 5G™ High Speed Homogeniser (MP Biomedicals, France) in two cycles of 4 m/s for 60 s. The lysate was then centrifuged at 10,000×g for 1 min at room temperature, and 500 μl of the supernatant used fo…		qPCR TaqMan			N	529-bp RE	Tox-9F AGGAGAGATATCAGGACTGTAG Tox-11R GCGTCGTCTC GTCTAGATCG Tox-TP1 Cy5-CCGGCTTGGCTGCTTTTCCT-MGBEQ	not reported	162	NA	NA	NA	NA	10 oocysts for 30 g berries	NA	NA	specificity of the primers and probes for T. gondii a evaluated in silico using the NCBI nucleotide BLAST tool against coccidia	0.92	linearity of the assay in agreement with the performance of an ideal qPCR assay	0.1 and 0.2 SD from 12 replicates of DNA concentration simulating 500 and 10 oocysts respectively	NA	NA	FastPrep-24 Homogeniser and qPCR Thermal Cycler	medium	not reported	yes	NA	NA	N	not reported	not reported	NA	NA	NA
Coupe et al. (2018)	2018	food	green-lipped mussel	104 mussels	13 out of 104	Outer shell surfaces were washed by hand with tap water before a notch was filed to allow aseptic extraction of haemolymph from the posterior adductor muscle using a sterile 22-gauge needle. 100 μl haemolymph per mussel was centrifuged at 20,000×g for 10 min, the supernatant removed and the haemocyte cell pellet suspended in 100 μl PBS (1×, pH 7.4)	Chemical	DNeasy Blood and Tissue kits with following modification: ATL buffer (180 μl) was added to 100 μl haemolymph pellet and the sample was subjected to one freeze‐thaw cycle by immersion in liquid nitrogen for 4 min followed by boiling water for 4 min. Proteinase K (40 μl) was then added to the sample and maintained at 56°C overnight for digestion.			nested PCR		N	DHPS (dihydropteroate synthase) gene )	FOOD1 5'-GGA ACATCC GCT GAA GCT CAT GG-3' FOOD25'- CAG AGA ATC CAG TTG TTT CGA GG-3' FOOD3 5'-CAG TCC AGA CTC GTT CAC CGATC-3' FOOD4 5'-CCG GAATAG TGATAT ACT TGT AG-3'	not reported	450	NA	NA	NA	The sensitivity of the assay was determined to be 66.7% for 50 T. gondii oocysts in mussel haemolymph (2/3 PCR replicates) and 100% for 100 and 1000 oocysts in mussel haemolymph (3/3 PCR replicates).	NA	NA	NA	Diagnostic specificity was assumed to be 100% as all positive results were confirmed by direct sequencing. DNA extracted from closely related protozoans, Hammondia hammondi, Neospora caninum, and Sarcocystis spp. was used as negative control	NA	NA	NA	NA	NA	No	hight	not reported	limited	NA	NA	internal validation	not reported	not reported	NA	NA	NA
Lalle et al. (2018)	2018	Food	vegetables ready to eat baby lettuce	50 g	NA	Washing buffer (WB, 200 ml, glycine 1 M, pH 5.5) was added to paddle-filtered bag containing the baby lettuce and sample mixed for 30 s at 300 rpm twice using a paddle blender (Star-Blender Digital, VWR, Italy). Eluate was collected, and centrifuged at 2500×g for 10 min at 4°C. Bag was further washed twice with 10 ml of WB by gentle manipulation and the eluate was centrifuged at 2500×g for 10 min…	Beat beating + chemical	FastDNA-SPIN Kit for Soil (MP Biomedicals)				LAMP	N	529 bp RE	F3 5'- CCACAGAAGGGACAGAAGTC-3' B3 5'-TCCGGTGTCTCTTTTTCCAC-3' FIP 5'-TCCTCACCCTCGCCTTCATCTAGGACTACAGACGCGATGC-3' BIP 5'-TGGTTGGGAAGCGACGAGAGTTCCAGGAAAAGCAGCCAAG-3' LF 5'-TCCAAGACGGCTGGAGGAG-3' LB5'- CGGAGAGGGAGAAGATGTTTCC-3'	not reported	529	NA	NA	NA	NA	25 oocysts in 50 g of lettuce	NA	NA	NA	NA	NA	NA	NA	3h	paddle blender	medium	not reported	yes	NA	NA	yes	not reported	not reported	NA	NA	NA
Sroka et al. (2018)	2018	faeces	NA	faeces (cat seronegative for T. gondii) 250 mg	NA	Flotation with satured solution of Saccharose	NA	NA					N	NA	NA	not reported	NA	2.4x10Λ3; 1.2x10Λ3; 0.6x10Λ2; 0.3x10Λ2; 2.4x10Λ1	Microscopy: 19; 8; 0; 1; 0	NA	NA	not linear	NA	0.6x102	NA	NA	NA	NA	NA	NA	No	NA						NA	NA	NA	NA	NA
Sroka et al. (2018)	2018	faeces	NA	faeces (cat seronegative for T. gondii) 250 mg	NA	Flotation with satured solution of Saccharose	Chemical	Dneasy Blood and Tissue Kit, Qiagen		qPCR (Eva Green dye, SsoFast EvaGreen Supermix, Bio-Rad); master mix QI supermix (Bio-Rad, Hercules, California)			N	B1	Forward: 5'-TCCCCTCTGCTGGCGAAAAGT-3'; Reverse: 5'-AGCGTTCGTGGTCAACTATCGATTG-3'	not reported	529	2.4x10Λ3; 1.2x10Λ3; 0.6x10Λ2; 0.3x10Λ2; 2.4x10Λ1	Ct: 38.8 (+); na (-); na (-); 47.2 (+/-); 47.3 (+/-)	NA	NA	NA	2.4x103	NA	NA	NA	NA	NA	NA	NA	No	NA						NA	NA	NA	NA	NA
Sroka et al. (2018)	2018	faeces	NA	faeces (cat seronegative for T. gondii) 250 mg	NA	Flotation with satured solution of Sodium nitrate	NA	NA					N	NA	NA	not reported	NA	2.4x10Λ3; 1.2x10Λ3; 0.6x10Λ2; 0.3x10Λ2; 2.4x10Λ1	Microscopy: 13; 8; 5; 2; 0	NA	NA	0.3x10Λ2	NA	0.3x10Λ2	NA	NA	NA	NA	NA	NA	No	NA						NA	NA	NA	NA	NA
Sroka et al. (2018)	2018	faeces	NA	faeces (cat seronegative for T. gondii) 250 mg	NA	Flotation with satured solution of Sodium nitrate	Chemical	Dneasy Blood and Tissue Kit, Qiagen		qPCR (Eva Green dye, SsoFast EvaGreen Supermix, Bio-Rad); master mix QI supermix (Bio-Rad, Hercules, California)			N	B1	Forward: 5'-TCCCCTCTGCTGGCGAAAAGT-3'; Reverse: 5'-AGCGTTCGTGGTCAACTATCGATTG-3'	not reported	529	2.4x10Λ3; 1.2x10Λ3; 0.6x10Λ2; 0.3x10Λ2; 2.4x10Λ1	Ct: 36.4 (+); 48.5 (+/-); 37.5 (+); na (-); 47.4 (+/-)	NA	NA	NA	0.6x102	NA	NA	NA	NA	NA	NA	NA	No	NA						NA	NA	NA	NA	NA
Sroka et al. (2018)	2018	faeces	NA	faeces (cat seronegative for T. gondii) 250 mg	NA	Flotation with satured solution of Zinc sulphate	NA	NA					N	NA	NA	not reported	NA	2.4x10Λ3; 1.2x10Λ3; 0.6x10Λ2; 0.3x10Λ2; 2.4x10Λ1	Microscopy: 0; 9; 1; 0; 0	NA	NA	0.6x10Λ2	NA	0.6x10Λ2	NA	NA	NA	NA	NA	NA	No	NA						NA	NA	NA	NA	NA
Sroka et al. (2018)	2018	faeces	NA	faeces (cat seronegative for T. gondii) 250 mg	NA	Flotation with satured solution of Zinc sulphate	Chemical	Dneasy Blood and Tissue Kit, Qiagen		qPCR (Eva Green dye, SsoFast EvaGreen Supermix, Bio-Rad); master mix QI supermix (Bio-Rad, Hercules, California)			N	B1	Forward: 5'-TCCCCTCTGCTGGCGAAAAGT-3'; Reverse: 5'-AGCGTTCGTGGTCAACTATCGATTG-3'	not reported	529	2.4x10Λ3; 1.2x10Λ3; 0.6x10Λ2; 0.3x10Λ2; 2.4x10Λ1	Ct: na (-); 48.1 (+/-); na (-); na (-); 46.5 (+/-)	NA	NA	NA	not linear	NA	NA	NA	NA	NA	NA	NA	No	NA						NA	NA	NA	NA	NA
Sroka et al. (2018)	2018	faeces	NA	faeces (cat seronegative for T. gondii) 250 mg	NA	Flotation with satured solution of Magnesium sulphate	NA	NA					N	NA	NA	not reported	NA	2.4x10Λ3; 1.2x10Λ3; 0.6x10Λ2; 0.3x10Λ2; 2.4x10Λ1	Microscopy: 2; 1; 0; 3; 1	NA	NA	not linear	NA	2.4x10Λ1	NA	NA	NA	NA	NA	NA	No	NA						NA	NA	NA	NA	NA
Sroka et al. (2018)	2018	faeces	NA	faeces (cat seronegative for T. gondii) 250 mg	NA	Flotation with satured solution of Magnesium sulptahe	Chemical	Dneasy Blood and Tissue Kit, Qiagen		qPCR (Eva Green dye, SsoFast EvaGreen Supermix, Bio-Rad); master mix QI supermix (Bio-Rad, Hercules, California)			N	B1	Forward: 5'-TCCCCTCTGCTGGCGAAAAGT-3'; Reverse: 5'-AGCGTTCGTGGTCAACTATCGATTG-3'	not reported	529	2.4x10Λ3; 1.2x10Λ3; 0.6x10Λ2; 0.3x10Λ2; 2.4x10Λ1	Ct: 45.5 (+/-); na (-); 40.9 (+); 43.6 (+/-); na (-)	NA	NA	NA	not linear	NA	NA	NA	NA	NA	NA	NA	No	NA						NA	NA	NA	NA	NA
Sroka et al. (2018)	2018	water	water	100 µl	NA	NA	Not reported	NA		qPCR Eva Green			N	B1	Forward: 5'-TCCCCTCTGCTGGCGAAAAGT-3'; Reverse: 5'-AGCGTTCGTGGTCAACTATCGATTG-3'	not reported	529	10Λ6; 10Λ5; 10Λ4; 10Λ3; 10Λ2; 10Λ1	Ct: 20.66 (+); 23.06 (+); 24.93 (+); 28.61 (+); 36.69 (+); na (-)	NA	NA	NA	10Λ2	NA	NA	NA	NA	NA	NA	NA	No	NA						NA	NA	NA	NA	NA
Sroka et al. (2018)	2018	water	water	100 µl	NA	NA	Not reported	NA		qPCR TaqMan			N	B1	Forward: 5'-TCCCCTCTGCTGGCGAAAAGT-3'; Reverse: 5'-AGCGTTCGTGGTCAACTATCGATTG-3' 6FAM-TCTGTGCAACTTTGGTGTATTCGCAG-TAMRA	not reported	529	10Λ6; 10Λ5; 10Λ4; 10Λ3; 10Λ2; 10Λ1	Ct: 16.78 (+); 22.86 (+); 27.79 (+); 32.51 (+); 35.99 (+); na (-)	NA	NA	NA	10Λ2	NA	NA	NA	NA	NA	NA	NA	No	NA						NA	NA	NA	NA	NA
Sroka et al. (2018)	2018	water	water	100 µl	NA	NA	Not reported	NA			nested PCR		N	B1	Pml/S1, 5′-TGTTCTGTCCTATCGCAACG (positions 128 to 147); Pml/S2, 5′-TCTTCCCAGACGTGGATTTC (positions 152 to 171); Pml/AS1, 5′-ACGGATGCAGTTCCTTTCTG (positions 707 to 688); and Pml/AS2, 5′-CTCGACAATACGCTGCTTGA (positions 682 to 663).	Pml/S1 128 to 147; Pml/S2, 152 to 171; Pml/AS1, 707 to 688; Pml/AS2, 682 to 663	531	10Λ6; 10Λ5; 10Λ4; 10Λ3; 10Λ2; 10Λ1	pos; pos; pos; pos; pos; neg	NA	NA	NA	10Λ2	NA	NA	NA	NA	NA	NA	NA	No	NA						NA	NA	NA	NA	NA
Sroka et al. (2018)	2018	water	water	100 µl	NA	NA	Chemical	Dneasy Blood and Tissue Kit, Qiagen		qPCR TaqMan			N	B1	Forward: 5'-TCCCCTCTGCTGGCGAAAAGT-3'; Reverse: 5'-AGCGTTCGTGGTCAACTATCGATTG-3'	not reported	529	250; 100; 50; 20; 10; 5; 2; 1	Ct: 31.59 (+); 32.65 (+); 33.63 (+); 34.95 (+); 36.11 (+); 38.15 (+); 38.28 (+); 39.85 (+/-)	NA	NA	NA	1	NA	NA	NA	NA	NA	NA	NA	No	NA						NA	NA	NA	NA	NA
Sroka et al. (2018)	2018	water	water	100 µl	NA	NA	Chemical	Qiamp DNA Stool Mini Kit, Qiagen		qPCR TaqMan			N	B1	Forward: 5'-TCCCCTCTGCTGGCGAAAAGT-3'; Reverse: 5'-AGCGTTCGTGGTCAACTATCGATTG-3'	not reported	529	250; 100; 50; 20; 10; 5; 2; 1	Ct: 35.99 (+); 36.56 (+); 37.45 (+); na (-); na (-); na (-); na (-); na (-)	NA	NA	NA	50	NA	NA	NA	NA	NA	NA	NA	No	NA						NA	NA	NA	NA	NA
Sroka et al. (2018)	2018	Faeces	NA	cat faeces (seronegative for T. gondii) 250 mg	NA	Flotation with satured solution of Sodium nitrate	Chemical	Dneasy Blood and Tissue Kit, Qiagen		qPCR TaqMan			N	B1	Forward: 5'-TCCCCTCTGCTGGCGAAAAGT-3'; Reverse: 5'-AGCGTTCGTGGTCAACTATCGATTG-3'; probe 6FAM-TCTGTGCAACTTTGGTGTATTCGCAG-TAMRA	not reported	529	250; 100; 50; 20; 10; 5; 2; 1	Ct: 34.18 (+); na (-); na (-); na (-); na (-); na (-); na (-); na (-)	NA	NA	NA	250	NA	NA	NA	NA	NA	NA	NA	No	NA						NA	NA	NA	NA	NA
Sroka et al. (2018)	2018	Faeces	NA	cat faeces (seronegative for T. gondii) 250 mg	NA	Flotation with satured solution of Sodium nitrate	Chemical	Dneasy Blood and Tissue Kit, Qiagen		qPCR Eva Green			N	B1	Forward: 5'-TCCCCTCTGCTGGCGAAAAGT-3'; Reverse: 5'-AGCGTTCGTGGTCAACTATCGATTG-3'	not reported	529	250; 100; 50; 20; 10; 5; 2; 1	not examined	NA	NA	NA	NA	NA	NA	NA	NA	NA	NA	NA	No	NA						NA	NA	NA	NA	NA
Sroka et al. (2018)	2018	Faeces	NA	cat faeces (seronegative for T. gondii) 250 mg	NA	Flotation with satured solution of Sodium nitrate	Chemical	Qiamp DNA Stool Mini Kit, Qiagen		qPCR TaqMan			N	B1	Forward: 5'-TCCCCTCTGCTGGCGAAAAGT-3'; Reverse: 5'-AGCGTTCGTGGTCAACTATCGATTG-3'; probe: 6FAM-TCTGTGCAACTTTGGTGTATTCGCAG-TAMRA	not reported	529	250; 100; 50; 20; 10; 5; 2; 1	Ct: 33.06 (+); 38.03 (+); na (-); na (-); na (-); 37.86 (+); na (-); 38.94 (+)	NA	NA	NA	not linear	NA	NA	NA	NA	NA	NA	NA	No	NA						NA	NA	NA	NA	NA
Sroka et al. (2018)	2018	Faeces	NA	cat faeces (seronegative for T. gondii) 250 mg	NA	Flotation with satured solution of Sodium nitrate	Chemical	Qiamp DNA Stool Mini Kit, Qiagen		qPCR Eva Green			N	B1	Forward: 5'-TCCCCTCTGCTGGCGAAAAGT-3'; Reverse: 5'-AGCGTTCGTGGTCAACTATCGATTG-3'	not reported	529	250; 100; 50; 20; 10; 5; 2; 1	Ct: 38.49 (+); 39.24 (+); 39.72 (+); na (-); na (-); na(-); na (-); na(-)	NA	NA	NA	50	NA	NA	NA	NA	NA	NA	NA	No	NA						NA	NA	NA	NA	NA
Sroka et al. (2018)	2018	Faeces	NA	cat faeces (seronegative for T. gondii) 250 mg	NA	NA	Chemical	Qiamp DNA Stool Mini Kit, Qiagen			nested PCR		N	B1	Pml/S1, 5′-TGTTCTGTCCTATCGCAACG (positions 128 to 147); Pml/S2, 5′-TCTTCCCAGACGTGGATTTC (positions 152 to 171); Pml/AS1, 5′-ACGGATGCAGTTCCTTTCTG (positions 707 to 688); and Pml/AS2, 5′-CTCGACAATACGCTGCTTGA (positions 682 to 663).	Pml/S1 128 to 147; Pml/S2, 152 to 171; Pml/AS1, 707 to 688; Pml/AS2, 682 to 663	531	250; 100; 50; 20; 10; 5; 2; 1	pos; pos; pos; neg; neg; neg; neg; neg	NA	NA	NA	10Λ2	NA	NA	NA	NA	NA	NA	NA	No	NA						NA	NA	NA	NA	NA
Cong et al. (2017)	2017	food	ready to eat salad	9 salad package not less than 100 g each	0.8% positive	100 g of vegetables from each package, put in nine different stomacher bags, PBS+Tween 20+SDS	NA	NA					N	NA	NA	not reported	NA	NA	NA	72 pools (total of 648 salad packages)	NA	0 positive sample	NA	NA	NA	NA	NA	NA	NA	NA	No	NA						NA	NA	NA	NA	NA
Cong et al. (2017)	2017	food	ready to eat salad	9 salad package not less than 100 g each	0.8% positive	100 g of vegetables from each package, put in nine different stomacher bags, PBS+Tween 20+SDS	Chemical	QiAmp Plant Mini Kit, Qiagen		qPCR (Eva Green dye, SsoFast EvaGreen Supermix, Bio-Rad)			y (pEX-A2 plasmid)	B1	Forward: 5'-TCGAGGCTGAGATGCTCAAAGTC-3'; Reverse: 5'-AATCCACGTCTGGGAAGAACTC-3'	not reported	529	NA	NA	72 pools (total of 648 salad packages)	NA	62-554 oocyst per g 5 molecular assay positive)	NA	NA	NA	NA	NA	NA	NA	NA	No	NA						NA	NA	NA	NA	NA
Cong et al. (2017)	2017	food	market sold oyster	998 oyster	26/998	haemolymph, gills and digestive glands: five freeze/thaw cycle, then DNA extraction	Chemical	QIAmp DNA Mini Kit, Qiagen			semi-nested PCR		N	B1	Forward-GGAACTGCATCCGTTCATGAG-3′ Reverse: 5′-TCTTTAAAGCGTTCGTGGTC-3′. Semi-nested forward primer 5′-TGCATAGGTTGCAGTCACTG-3′,	not reported	98	NA	N	NA	NA	NA	NA	NA	NA	NA	NA	NA	NA	NA	No	NA						NA	NA	NA	NA	NA
Harito et al. (2017)	2017	water	clean water	1 ml; 10 ml	NA	IMS: Dynabeads M-280 streptavidin, reaction buffer BSA/PBS	NA	NA					N	NA	NA	not reported	NA	1000, 100, 10, 1, 0	98.06% (97.16-98.96)	NA	NA	NA	NA	NA	NA	NA	NA	NA	NA	NA	No	NA						NA	NA	NA	NA	NA
Harito et al. (2017)	2017	water	clean water	1 ml; 10 ml	NA	IMS: Dynabeads M-280 streptavidin, reaction buffer BSA/PBS	NA	NA					N	NA	NA	not reported	NA	1000, 100, 10, 1, 0	97.16% (95.88-98.44)	NA	NA	NA	NA	NA	NA	NA	NA	NA	NA	NA	No	NA						NA	NA	NA	NA	NA
Harito et al. (2017)	2017	water	clean water	1 ml; 10 ml	NA	IMS: Dynabeads M-280 streptavidin, reaction buffer SL buffer A	NA	NA					N	NA	NA	not reported	NA	1000, 100, 10, 1, 0	99.76% (99.48-100)	NA	NA	NA	NA	NA	NA	NA	NA	NA	NA	NA	No	NA						NA	NA	NA	NA	NA
Harito et al. (2017)	2017	water	clean water	1 ml; 10 ml	NA	IMS: Dynabeads M-280 Streptavidin, reaction buffer SL buffer A+B	NA	NA					N	NA	NA	not reported	NA	1000, 100, 10, 1, 0	98.58% (97.92-99.24)	NA	NA	NA	NA	NA	NA	NA	NA	NA	NA	NA	No	NA						NA	NA	NA	NA	NA
Harito et al. (2017)	2017	water	clean water	1 ml; 10 ml	NA	IMS: Dynageads Myone Streptavidin T1; reaction buffer BSA/PBS	NA	NA					N	NA	NA	not reported	NA	1000, 100, 10, 1, 0	98.65% (97.95-99.35)	NA	NA	NA	NA	NA	NA	NA	NA	NA	NA	NA	No	NA						NA	NA	NA	NA	NA
Harito et al. (2017)	2017	water	clean water	1 ml; 10 ml	NA	IMS: Dynageads Myone Streptavidin T1; reaction buffer BSA/PBS	NA	NA					N	NA	NA	not reported	NA	1000, 100, 10, 1, 0	ND	NA	NA	NA	NA	NA	NA	NA	NA	NA	NA	NA	No	NA						NA	NA	NA	NA	NA
Harito et al. (2017)	2017	water	clean water	1 ml; 10 ml	NA	IMS: Dynageads Myone Streptavidin T1; reaction buffer SL buffer A	NA	NA					N	NA	NA	not reported	NA	1000, 100, 10, 1, 0	99.63% (99.29-99.97)	NA	NA	NA	NA	NA	NA	NA	NA	NA	NA	NA	No	NA						NA	NA	NA	NA	NA
Harito et al. (2017)	2017	water	clean water	1 ml; 10 ml	NA	IMS: Dynageads Myone Streptavidin T1; reaction buffer SL buffer A+B	NA	NA					N	NA	NA	not reported	NA	1000, 100, 10, 1, 0	99.55% (99.16-99.94)	NA	NA	NA	NA	NA	NA	NA	NA	NA	NA	NA	No	NA						NA	NA	NA	NA	NA
Harito et al. (2017)	2017	water	clean water	1 ml; 10 ml	NA	SPHERO Avidin beads; reaction buffer BSA/PBS	NA	NA					N	NA	NA	not reported	NA	1000, 100, 10, 1, 0	49.34% (45.84-52.84)	NA	NA	NA	NA	NA	NA	NA	NA	NA	NA	NA	No	NA						NA	NA	NA	NA	NA
Harito et al. (2017)	2017	water	clean water	1 ml; 10 ml	NA	SPHERO Avidin beads; reaction buffer BSA/PBS	NA	NA					N	NA	NA	not reported	NA	1000, 100, 10, 1, 0	ND	NA	NA	NA	NA	NA	NA	NA	NA	NA	NA	NA	No	NA						NA	NA	NA	NA	NA
Harito et al. (2017)	2017	water	clean water	1 ml; 10 ml	NA	SPHERO Avidin beads; reaction buffer SL buffer A	NA	NA					N	NA	NA	not reported	NA	1000, 100, 10, 1, 0	77.9% (75.4-80.4)	NA	NA	NA	NA	NA	NA	NA	NA	NA	NA	NA	No	NA						NA	NA	NA	NA	NA
Harito et al. (2017)	2017	water	clean water	1 ml; 10 ml	NA	SPHERO Avidin beads; reaction buffer SL buffer A+B	NA	NA					N	NA	NA	not reported	NA	1000, 100, 10, 1, 0	28.58% (25.75-31.41)	NA	NA	NA	NA	NA	NA	NA	NA	NA	NA	NA	No	NA						NA	NA	NA	NA	NA
Harito et al. (2017)	2017	water	clean water	1 ml; 10 ml	NA	Tamavidin 2-REV beads; reaction buffer BSA/PBS	NA	NA					N	NA	NA	not reported	NA	1000, 100, 10, 1, 0	ND	NA	NA	NA	NA	NA	NA	NA	NA	NA	NA	NA	No	NA						NA	NA	NA	NA	NA
Harito et al. (2017)	2017	water	clean water	1 ml; 10 ml	NA	Tamavidin 2-REV beads; reaction buffer BSA/PBS	NA	NA					N	NA	NA	not reported	NA	1000, 100, 10, 1, 0	89.85% (87.44-92.26)	NA	NA	NA	NA	NA	NA	NA	NA	NA	NA	NA	No	NA						NA	NA	NA	NA	NA
Harito et al. (2017)	2017	water	clean water	1 ml; 10 ml	NA	Tamavidin 2-REV beads; reaction buffer SL buffer A	NA	NA					N	NA	NA	not reported	NA	1000, 100, 10, 1, 0	ND	NA	NA	NA	NA	NA	NA	NA	NA	NA	NA	NA	No	NA						NA	NA	NA	NA	NA
Harito et al. (2017)	2017	water	clean water	1 ml; 10 ml	NA	Tamavidin 2-REV beads; reaction buffer SL buffer A+B	NA	NA					N	NA	NA	not reported	NA	1000, 100, 10, 1, 0	90,38% (88.49-92.27)	NA	NA	NA	NA	NA	NA	NA	NA	NA	NA	NA	No	NA						NA	NA	NA	NA	NA
Harito et al. (2017)	2017	water	dirty water	10 ml	NA	IMS: Dynabeads M-280 Streptavidin	NA	NA					N	NA	NA	not reported	NA	1000, 100, 10, 1, 0	86% (82-90)	NA	NA	NA	NA	NA	NA	NA	NA	NA	NA	NA	No	NA						NA	NA	NA	NA	NA
Harito et al. (2017)	2017	water	dirty water	50 ml	NA	IMS: Dynabeads M-280 Streptavidin	NA	NA					N	NA	NA	not reported	NA	1000, 100, 10, 1, 0	74% (69-78)	NA	NA	NA	NA	NA	NA	NA	NA	NA	NA	NA	No	NA						NA	NA	NA	NA	NA
Harito et al. (2017)	2017	water	clean water	1 ml	NA	LMS (lectin magnetic separation, WGA-magnetic beads M-280)	Chemical	QIAmp DNA Mini Kit, Qiagen		qPCR SYBR green			N	B1	Tox-9F: AGGAGAGATATCAGGACTGTAG; Tox-11R: GCGTCGTCTCGTCTAGATCG	not reported	162	1000, 100, 10, 1, 0	Ct: 22.59-23.21 (pos 3/3), 25.15-26.18 (pos 3/3), 28.3-29.19 (pos 3/3), 30.14-34.01 (pos3/3)	NA	NA	NA	1	NA	NA	NA	NA	NA	NA	NA	No	NA						NA	NA	NA	NA	NA
Harito et al. (2017)	2017	water	clean water	1 ml	NA	NLMS (non lectin magnetic separation, centrifugation)	Chemical	QIAmp DNA Mini Kit, Qiagen		qPCR SYBR green			N	B1	Tox-9F: AGGAGAGATATCAGGACTGTAG; Tox-11R: GCGTCGTCTCGTCTAGATCG	not reported	162	1000, 100, 10, 1, 0	Ct: 23.11-23.22 (pos3/3), 25.66-25.87 (pos 3/3), 27.78-29.79 (pos 3/3), 29.23 (pos 1/3)	NA	NA	NA	1-10	NA	NA	NA	NA	NA	NA	NA	No	NA						NA	NA	NA	NA	NA
Harito et al. (2017)	2017	water	dirty water	10 ml	NA	LMS (lectin magnetic separation, WGA-magnetic beads M-280)	Chemical	QIAmp DNA Mini Kit, Qiagen		qPCR SYBR green			N	B1	Tox-9F: AGGAGAGATATCAGGACTGTAG; Tox-11R: GCGTCGTCTCGTCTAGATCG	not reported	162	1000, 100, 10, 1, 0	Ct: 22.55-27.46 (pos3/3), 29.9-33.13 (pos3/3), 30.8-32.45 (pos 2/3), ND	NA	NA	NA	10-100	NA	NA	NA	NA	NA	NA	NA	No	NA						NA	NA	NA	NA	NA
Harito et al. (2017)	2017	water	dirty water	10 ml	NA	NLMS (non lectin magnetic separation, centrifugation)	Chemical	QIAmp DNA Mini Kit, Qiagen		qPCR SYBR green			N	B1	Tox-9F: AGGAGAGATATCAGGACTGTAG; Tox-11R: GCGTCGTCTCGTCTAGATCG	not reported	162	1000, 100, 10, 1, 0	Ct: 25.53-28.04 (pos 3/3), 30.73-32.1 (pos 3/3), pos 0/3, ND	NA	NA	NA	100	NA	NA	NA	NA	NA	NA	NA	No	NA						NA	NA	NA	NA	NA
Hernandez-Cortazar et al. (2017)	2017	water	drinking water	5 L each sample	4/74	Filtration , concentration by sucrose solution, PCR	Chemical	QIAmp DNA Mini Kit, Qiagen modified in the initial step: pellet resuspended in ATL buffer (Qiagen Blood and Tissue kit) +proteinase k and incubated at 56°C 15 h before extraction			nested PCR		N	SAG1 gene	external primers: FOR 5'-GTTCTAACCACGCACCCTGAG-3', REV 5'-AAGAGTGGGAGGCTCTGTGA-3'; internal primers: FOR 5'-CAATGTGCACCTGTAGGAAGC-3', REV: 5'GTGGTTCTCCGTCGGTGTGAG-3'	not reported	390	NA	NA	NA	NA	NA	NA	NA	NA	NA	NA	NA	NA	NA	No	NA						NA	NA	NA	NA	NA
Lass et al. (2017)	2017	air	NA	not reported	NA	Spiking of water	Chemical	Sherlock AX kit (A&A biotechnology, Gdynia, Poland)+ Anty-Inhibitor Kit (A&A biotechnology, Gdynia, Poland)		qPCR TaqMan			N	B1	ToxB-41f 5′-TCGAAGCTGAGATGCTCAAAGTC-3′ ToxB-169r 5′-AATCCACGTCTGGGAAGAACTC-3′ ToxB-69p 5′-FAMa-ACCGCGAGATGCACCCGCA-TAMRAb-3′ (Arkush et al., 2003, Int.J.Parasitol. 33:1087-1097)	not reported	129	10Λ3, 10Λ2, 10	minimun 10 oocyst (2/3)	3 series	NA	NA	10-100	NA	NA	NA	NA	NA	NA	NA	No	NA						NA	NA	NA	NA	NA
Lass et al. (2017)	2017	air	NA	not reported	NA	Spiking of water	Chemical	Sherlock AX kit (A&A biotechnology, Gdynia, Poland)+ Anty-Inhibitor Kit (A&A biotechnology, Gdynia, Poland)				LAMP, Loopamp DNA Amplification kit(Eiken chemical, Tokyo)	N	B1 AF179871	BIP (B1-B2c) 45 5′-TCGCAACGGAGTTCTTCCCAG-TTTT-GGCCTGATATTACGACGGAC-3′ FIP (F1c-F2) 45 5′-TGACGCCTTTAGCACATCTGGT-TTTT-GATGCTCAAAGTCGACCGC -3′ B3 20 5′-CAGACAGCGAACAGAACAGA -3′ F3 20 5′-GGGAGCAAGAGTTGGGACTA-3′ ve(Sotiriadou and Karanis, 2008, Diagnostic Microbiology and Infectious Diseases, 62:357-365	not reported	213	10Λ3, 10Λ2, 10	minimun 10 oocyst (3/3)	3 series	NA	NA	10	NA	NA	NA	NA	NA	NA	NA	No	NA						NA	NA	NA	NA	NA
Lass et al. (2017)	2017	air	NA	5 µL	NA	Oocyst covering gelatine filters	Chemical	Sherlock AX kit (A&A biotechnology, Gdynia, Poland)+ Anty-Inhibitor Kit (A&A biotechnology, Gdynia, Poland)		qPCR TaqMan			N	B1	ToxB-41f 5′-TCGAAGCTGAGATGCTCAAAGTC-3′ ToxB-169r 5′-AATCCACGTCTGGGAAGAACTC-3′ ToxB-69p 5′-FAMa-ACCGCGAGATGCACCCGCA-TAMRAb-3′ (Arkush et al., 2003, Int.J.Parasitol. 33:1087-1097)	not reported	129	10Λ4, 10Λ3, 10Λ2, 10	3/3, 2/3, ND, ND	2 series	NA	NA	10Λ3-10Λ4	NA	NA	NA	NA	NA	NA	NA	No	NA						NA	NA	NA	NA	NA
Lass et al. (2017)	2017	air	NA	5 µL	NA	Oocyst covering gelatine filters	Chemical	Sherlock AX kit (A&A biotechnology, Gdynia, Poland)+ Anty-Inhibitor Kit (A&A biotechnology, Gdynia, Poland)				LAMP, Loopamp DNA Amplification kit(Eiken chemical, Tokyo)	N	B1 AF179871	BIP (B1-B2c) 45 5′-TCGCAACGGAGTTCTTCCCAG-TTTT-GGCCTGATATTACGACGGAC-3′ FIP (F1c-F2) 45 5′-TGACGCCTTTAGCACATCTGGT-TTTT-GATGCTCAAAGTCGACCGC -3′ B3 20 5′-CAGACAGCGAACAGAACAGA -3′ F3 20 5′-GGGAGCAAGAGTTGGGACTA-3′ ve(Sotiriadou and Karanis, 2008, Diagnostic Microbiology and Infectious Diseases, 62:357-365	not reported	213	10Λ4, 10Λ3, 10Λ2, 10	3/3, 3/3, ND, ND	2 series	NA	NA	10Λ3	NA	NA	NA	NA	NA	NA	NA	No	NA						NA	NA	NA	NA	NA
Lass et al. (2017)	2017	air	NA	5 µL	NA	Oocyst covering gelatine filters	Chemical	Sherlock AX kit (A&A biotechnology, Gdynia, Poland)+ Anty-Inhibitor Kit (A&A biotechnology, Gdynia, Poland)				LAMP, Loopamp DNA Amplification kit(Eiken chemical, Tokyo)	N	B1 AF179871	BIP (B1-B2c) 45 5′-TCGCAACGGAGTTCTTCCCAG-TTTT-GGCCTGATATTACGACGGAC-3′ FIP (F1c-F2) 45 5′-TGACGCCTTTAGCACATCTGGT-TTTT-GATGCTCAAAGTCGACCGC -3′ B3 20 5′-CAGACAGCGAACAGAACAGA -3′ F3 20 5′-GGGAGCAAGAGTTGGGACTA-3′ ve(Sotiriadou and Karanis, 2008, Diagnostic Microbiology and Infectious Diseases, 62:357-365	not reported	213	10Λ4, 10Λ3, 10Λ2, 10	3/3, 3/3, ND, ND	2 series	NA	NA	10Λ3	NA	NA	NA	NA	NA	NA	NA	No	NA						NA	NA	NA	NA	NA
Lass et al. (2017)	2017	air	NA	71 samples, 1000 L, 30-50 cm above the ground surface for 30 min at a flow rate 30 L/min	2/71	Air collection by packed membrane gelatine filters (Sartorius), with a MD8 air sampler mobile apparature (Sartorius)	Chemical	Sherlock AX kit (A&A biotechnology, Gdynia, Poland)+ Anty-Inhibitor Kit (A&A biotechnology, Gdynia, Poland)		qPCR TaqMan			N	B1	ToxB-41f 5′-TCGAAGCTGAGATGCTCAAAGTC-3′ ToxB-169r 5′-AATCCACGTCTGGGAAGAACTC-3′ ToxB-69p 5′-FAMa-ACCGCGAGATGCACCCGCA-TAMRAb-3′ (Arkush et al., 2003, Int.J.Parasitol. 33:1087-1097)	not reported	129	NA	NA	NA	NA	NA	NA	NA	NA	NA	NA	NA	NA	NA	No	NA						NA	NA	NA	NA	NA
Lass et al. (2017)	2017	air	NA	71 samples, 1000 L, 30-50 cm above the ground surface for 30 min at a flow rate 30 L/min	2/71	Air collection by packed membrane gelatine filters (Sartorius), with a MD8 air sampler mobile apparature (Sartorius)	Chemical	Sherlock AX kit (A&A biotechnology, Gdynia, Poland)+ Anty-Inhibitor Kit (A&A biotechnology, Gdynia, Poland)				LAMP, Loopamp DNA Amplification kit(Eiken chemical, Tokyo)	N	B1 AF179871	BIP (B1-B2c) 45 5′-TCGCAACGGAGTTCTTCCCAG-TTTT-GGCCTGATATTACGACGGAC-3′ FIP (F1c-F2) 45 5′-TGACGCCTTTAGCACATCTGGT-TTTT-GATGCTCAAAGTCGACCGC -3′ B3 20 5′-CAGACAGCGAACAGAACAGA -3′ F3 20 5′-GGGAGCAAGAGTTGGGACTA-3′ ve(Sotiriadou and Karanis, 2008, Diagnostic Microbiology and Infectious Diseases, 62:357-365	not reported	213	NA	NA	NA	NA	NA	NA	NA	NA	NA	NA	NA	NA	NA	No	NA						NA	NA	NA	NA	NA
Lass et al. (2017)	2017	air	NA	71 samples, 1000 L, 30-50 cm above the ground surface for 30 min at a flow rate 30 L/min	1/71	Air collection by packed membrane gelatine filters (Sartorius), with a MD8 air sampler mobile apparature (Sartorius)	Chemical	Sherlock AX kit (A&A biotechnology, Gdynia, Poland)+ Anty-Inhibitor Kit (A&A biotechnology, Gdynia, Poland)					N	NA	NA	not reported	NA	NA	NA	NA	NA	NA	NA	NA	NA	NA	NA	NA	NA	NA	No	NA						NA	NA	NA	NA	NA
Wu et al. (2017)	2017	soil	NA	10 g	NA	Mixed with water, filtered by a 60-mesh sieve, turbid liquid without large particles centrifuged	Chemical	Stool DNA Kit, Omega				recombinase polymerase amplification (RPA)+lateral flow strip (LF)	N	B1	B1-RPA-F: 5'-CTTCTGCCTTTGTTCTTTTAGCCTCAATAG-3', B1-RPA-R: 5'-biotin-ATTAAGCGACCAACCTTGTCCTGATGACAC-3', B1-RPA-P: 5'-FAM-CTCCCTCCTATCTTTCAGCCAACCCAGCAA-THF-CACCGACGAACTCTC-Spacer C3-3'	not reported	NA	10Λ3, 10Λ2, 10, 1, 0.1, 0.01	NA	NA	NA	NA	0.1 oocyst/reaction	NA	NA	NA	NA	NA	NA	NA	No	NA						NA	NA	NA	NA	NA
Wu et al. (2017)	2017	soil	NA	10 g	NA	Mixed with water, filtered by a 60-mesh sieve, turbid liquid without large particles centrifuged	Chemical	Stool DNA Kit, Omega			nested PCR		N	B1	B1F1: 5'-CCGTTGGTTCCGCCTCCTTC-3', B1R1: 5'-GCAAAACAGCGGCAGCGTCT-3', B1F2: 5'-CCGCCTCCTTCGTCCGTCGT-3', B1R2: 5'-GTGGGGGCGGACCTCTCTTG-3'	not reported	213	10Λ3, 10Λ2, 10, 1, 0.1, 0.01	NA	NA	NA	NA	1 oocyst/reaction	NA	NA	NA	NA	NA	NA	NA	No	NA						NA	NA	NA	NA	NA
Wu et al. (2017)	2017	water	water	50 ml	NA	Centrifuged	Chemical	Stool DNA Kit, Omega				recombinase polymerase amplification (RPA)+lateral flow strip (LF)	N	B1	B1-RPA-F: 5'-CTTCTGCCTTTGTTCTTTTAGCCTCAATAG-3', B1-RPA-R: 5'-biotin-ATTAAGCGACCAACCTTGTCCTGATGACAC-3', B1-RPA-P: 5'-FAM-CTCCCTCCTATCTTTCAGCCAACCCAGCAA-THF-CACCGACGAACTCTC-Spacer C3-3'	not reported	NA	10Λ3, 10Λ2, 10, 1, 0.1, 0.01	NA	NA	NA	NA	0.1 oocyst/reaction	NA	NA	NA	NA	NA	NA	NA	No	NA
Wu et al. (2017)	2017	water	water	50 ml	NA	Centrifuged	Chemical	Stool DNA Kit, Omega			nested PCR		N	B1	B1F1: 5'-CCGTTGGTTCCGCCTCCTTC-3', B1R1: 5'-GCAAAACAGCGGCAGCGTCT-3', B1F2: 5'-CCGCCTCCTTCGTCCGTCGT-3', B1R2: 5'-GTGGGGGCGGACCTCTCTTG-3'	not reported	213	10Λ3, 10Λ2, 10, 1, 0.1, 0.01	NA	NA	NA	NA	1 oocyst/reaction	NA	NA	NA	NA	NA	NA	NA	No	NA
Wu et al. (2017)	2017	soil	NA	10 g	5/35	Mixed with water, filtered by a 60-mesh sieve, turbid liquid without large particles centrifuged	Chemical	Stool DNA Kit, Omega				recombinase polymerase amplification (RPA)+lateral flow strip (LF)	N	B1	B1-RPA-F: 5'-CTTCTGCCTTTGTTCTTTTAGCCTCAATAG-3', B1-RPA-R: 5'-biotin-ATTAAGCGACCAACCTTGTCCTGATGACAC-3', B1-RPA-P: 5'-FAM-CTCCCTCCTATCTTTCAGCCAACCCAGCAA-THF-CACCGACGAACTCTC-Spacer C3-3'	not reported	NA	NA	NA	35	NA	NA	NA	NA	NA	NA	NA	NA	NA	NA	No	NA						NA	NA	NA	NA	NA
Wu et al. (2017)	2017	soil	NA	10 g	5/35	Mixed with water, filtered by a 60-mesh sieve, turbid liquid without large particles centrifuged	Chemical	Stool DNA Kit, Omega			nested PCR		N	B1	B1F1: 5'-CCGTTGGTTCCGCCTCCTTC-3', B1R1: 5'-GCAAAACAGCGGCAGCGTCT-3', B1F2: 5'-CCGCCTCCTTCGTCCGTCGT-3', B1R2: 5'-GTGGGGGCGGACCTCTCTTG-3'	not reported	213	NA	NA	15	NA	NA	NA	NA	NA	NA	NA	NA	NA	NA	No	NA						NA	NA	NA	NA	NA
Wu et al. (2017)	2017	water	NA	50 ml	0/35	centrifuged	Chemical	Stool DNA Kit, Omega				recombinase polymerase amplification (RPA)+lateral flow strip (LF)	N	B1	B1-RPA-F: 5'-CTTCTGCCTTTGTTCTTTTAGCCTCAATAG-3', B1-RPA-R: 5'-biotin-ATTAAGCGACCAACCTTGTCCTGATGACAC-3', B1-RPA-P: 5'-FAM-CTCCCTCCTATCTTTCAGCCAACCCAGCAA-THF-CACCGACGAACTCTC-Spacer C3-3'	not reported	NA	NA	NA	35	NA	NA	NA	NA	NA	NA	NA	NA	NA	NA	No	NA						NA	NA	NA	NA	NA
Wu et al. (2017)	2017	water	NA	50 ml	0/35	centrifuged	Chemical	Stool DNA Kit, Omega			nested PCR		N	B1	B1F1: 5'-CCGTTGGTTCCGCCTCCTTC-3', B1R1: 5'-GCAAAACAGCGGCAGCGTCT-3', B1F2: 5'-CCGCCTCCTTCGTCCGTCGT-3', B1R2: 5'-GTGGGGGCGGACCTCTCTTG-3'	not reported	213	NA	NA	15	NA	NA	NA	NA	NA	NA	NA	NA	NA	NA	No	NA						NA	NA	NA	NA	NA
Saki et al. (2016)	2016	soil	NA	40 g	18/400	Flotation - sucrose	Chemical	5x 90 °C/10 min and -80 °C/10 min Genomic Mini Kit (Bioneer, South Korea)	cPCR				N	GRA6	5-GTAGCGTGCTTGTTGG CGAC-3; 5-ACAAGACATAGAGTGCCCC-3	not reported	800			NA	Saki et al. (2013)	NA	NA	NA	NA	NA	NA	NA	NA	134.,5 (2.24 h)	No	NA			N		N	NA	NA	NA	NA	NA
Veronesi et al. (2017)	2017	faeces	NA	faeces (cat )200 mg	12/78	Flotation - sucrose (Sheather’s sucrose solution)	Chemical	pretreatment by Salant et al., 2007 QIAmp DNA Stool Mini Kit (Qiagen)			semi-nested PCR		N	B1 gene	TOXO1: 5″- GGAACTGCATCCGTTCATGAG-3″; TOXO2: 5″- TCTTTAAAGGGTTCGTGGTC-3″; TOXO4 (5″-TGCATAGGTTGCAGTCACTG-3″	not reported	130			NA	NA	NA	NA	NA	tested by sequencing	NA	NA	NA	NA	115 min (1.9 h)	No	NA			N		N	NA	NA	NA	NA	NA
Veronesi et al. (2017)	2017	faeces	NA	cat faeces 200 mg	2/78	Flotation - sucrose (Sheather’s sucrose solution)	Chemical	pretreatment by Salant et al., 2007 QIAmp DNA Stool Mini Kit (Qiagen)			semi-nested PCR		N	529.rep	TOX4: 5″-CGCTGCAGGGAGGAAGACGAAAGTTG-3″; TOX5:3″-CGCTGCAGACAGAGTGCATCTGGATT-3″	not reported	529			NA	NA	NA	NA	NA	tested by sequencing	NA	NA	NA	NA	125 min (2.1 h)	No	NA			N		N	NA	NA	NA	NA	NA
Poulle et al. (2017)	2017	faeces	NA	500 mg	2/125 cat, 2/21 dog	NA	Chemical	QIAamp Fast DNA Stool Mini kit (Qiagen)		qPCR TaqMan			Y (solution of 105 spores/ml of Geotrichum candidum-not icluded in qPCR reaction for T. gondii)	529-rep	5-AGAGACACCGAGAGACACCGGAATGCGATCT-3;5-CCCTCTTCTCCACTCTTCAATTCT-3; 5-6FAM-ACGCTTTCCTCGTGGTGATGGCG-30TAMRA	not reported	NA			NA	NA	NA	NA	NA	NA	NA	NA	NA	NA	62.5 min	No	NA			N		N	NA	NA	NA	NA	NA
Bigot-Clivot et al. (2016)	2016	gammarids	NA	NA	NA	NA	Mechanical (ultrasound) and chemical	6 cycles of 80 °C/30 min and 95 °C/15 min (Villenaet al.,2004) followed by ultrasonic treatment for 10 min at 37 HzInsta Gene Matrix kit (Bio-Rad)		qPCR TaqMan			N	529bp	Toxo-F5′-AGAGACACCGGAATGCGATCT-3′, Toxo-R5′-CCC TCTTCTCCACTC TTCAATTCT-3′; andToxo-P5′-(Cy3)ACGCTTTCCTCGTGGTGATGGCG(BHQ2)-3′	not reported	NA	Gammarids were exposed to 200; 2000 and 20,000 T.gondii oocysts per gammarid and per day for 21 days	Concerning T.gondii oocysts,157.8 (765.7) oocysts were detected under the “200 oocysts”condition, 1807.4 (7422.8) under the “2000 oocysts” condition, and 16,347.8 (711,719) under the “20,000 oocysts” condition, corresponding to 78.9, 90.4 ,and 81.7 % of recovery, respectively	NA	NA	NA	NA	NA	NA	NA	NA	NA	NA	59.25 min	No	NA			N		N	NA	NA	NA	NA	NA
Bigot-Clivot et al. (2016)	2016	water	NA	tank water, leaf disc		Filtration 3 mm pore size; washed in Tris-EDTA - SDS	Mechanical (ultrasound) and chemical	6 cycles of 80 °C/30 min and 95 °C/15 min (Villenaet al.,2004) followed by ultrasonic treatment for 10 min at 37 HzInsta Gene Matrix kit (Bio-Rad)		qPCR TaqMan			N	529bp	Toxo-F5′-AGAGACACCGGAATGCGATCT-3′, Toxo-R5′-CCC TCTTCTCCACTC TTCAATTCT-3′; andToxo-P5′-(Cy3)ACGCTTTCCTCGTGGTGATGGCG(BHQ2)-3′	not reported	NA			NA	NA	NA	NA	NA	NA	NA	NA	NA	NA	59.25 min	No	NA			N		N	NA	NA	NA	NA	NA
Gao et al. (2016)	2016	soil	NA	20 g	2853/9420	Flotation - sucrose	Chemical	E.Z.N.ATM Soil DNA Kit (OMEGA)		qPCR TaqMan			N	529bp	5′-AGA GAC ACCGGA ATGCGA TCT-3′; 5′–CCC TCT TCT CCA CTC TTC AAT TCT-3′; 6FAM-ACG CTT TCC TCG TGG TGATGG CG-TAMRA	not reported	NA			NA	NA	NA	NA	NA	NA	NA	NA	NA	NA	NA	No	NA			N		N	NA	NA	NA	NA	NA
de Souza et al. (2016)	2016	food	strawberry and crisphead lettuce	50 g		50 g washed with 100 mm of 1 % Tween 80 in plastic bags with manual agitation for 1 min, filtration 0.3 μm pore size with the aid of a negative pressure vacuum pump (10–15 mm Hg). Membrane was then manually scraped for 10 min alternating with washing in a Petri dish with a solution of 0.1 % Tween 80 for elution. The material was concentrated by centrifugation at 600×g for 20 min, and the supernat…	Mechanical (ultrasound) and chemical	Direct extraction (DE) 5x -196 °C/5 min (FT) and 65 °C/5 min or ultrasound (US) (5x 45 s/2 min, 20 Hz) Kit Axy Prep Blood Genomic DNA (Axygen Scientific)	cPCR				N	B1 gene	B22 (5′AACGGGCGAGTAGCACCTGAGGAGA3′), B23 (5′TGGGTCTACGTCGATGGCATGACAAC3′)	not reported	115	Immersion spiking 10000 to 10 oocysts in 2000 ml for spiking stirred for 15 s using a glass rod and left standing for 30 min at room temperature. Dripping spiking 100 ml of distilled water were inoculated with differentquantities of oocysts (10, 10Λ2, 10Λ3, and 10Λ4) and dripped onto each sample of strawberries and lettuce using a Pasteur pipette (10 drops/minutes)		4	NA	10 oocyst in 250 g strawberry or 1 head of lettuce by drip using FT or US. Wherease 1000 oocyst in 250 g strawberry or 1 head of lettuce by immersion using any protocol	NA	NA	NA	NA	NA	NA	NA	110 min (1.8 h)	Y (sonicator)	NA			N		N	better results with B1 The primer B1 is a smaller fragment amplified 4, 6 times faster when compared with the primers Tox4-Tox5 in this way is easier to occur the complementarily of the	T. gondii oocysts were detected in both experimental processes that simulate the cultivation sites (drip technique) and pre washing (immersion technique) of strawberries and lettuce. Drip contamination recovered oocysts at all concentrations tested. The higher volume of water that was used for the immersion process dispersed the oocysts, thus making them more difficult to detect	NA	better results with B1	NA
de Souza et al. (2016)	2016	food	strawberry and crisphead lettuce	50 g		50 g washed with 100 mm of 1 % Tween 80 in plastic bags with manual agitation for 1 min, filtration 0.3 μm pore size with the aid of a negative pressure vacuum pump (10–15 mm Hg). Membrane was then manually scraped for 10 min alternating with washing in a Petri dish with a solution of 0.1 % Tween 80 for elution. The material was concentrated by centrifugation at 600×g for 20 min, and the supernat…	Mechanical (ultrasound) and chemical	Direct extraction (DE) 5x -196 °C/5 min (FT) and 65 °C/5 min or ultrasound (US) (5x 45 s/2 min, 20 Hz) Kit Axy Prep Blood Genomic DNA (Axygen Scientific)	cPCR				N	529 bp	TOX4: 5″-CGCTGCAGGGAGGAAGACGAAAGTTG-3″; TOX5:3″-CGCTGCAGACAGAGTGCATCTGGATT-3″	not reported	529	Immersion spiking 10000 to 10 oocysts in 2000 ml for spiking stirred for 15 s using a glass rod and left standing for 30 min at room temperature. Dripping spiking 100 ml of distilled water were inoculated with differentquantities of oocysts (10, 10Λ2, 10Λ3, and 10Λ4) and dripped onto each sample of strawberries and lettuce using a Pasteur pipette (10 drops/minutes)		4	NA	100 oocyst in 250 g strawberry or 1 head of lettuce by drip using FT or ulstasound. Wherease 1000 oocyst in 250 g strawberry or 1 head of lettuce by immersion using FT or ultrasound	NA	NA	NA	NA	NA	NA	NA	83.75 min (1.4 h)	Y (sonicator)	NA			N		N	better results with B1 The primer B1 is a smaller fragment amplified 4, 6 times faster when compared with the primers Tox4-Tox5 in this way is easier to occur the complementarily of the	T. gondii oocysts were detected in both experimental processes that simulate the cultivation sites (drip technique) and pre washing (immersion technique) of strawberries and lettuce. Drip contamination recovered oocysts at all concentrations tested. The higher volume of water that was used for the immersion process dispersed the oocysts, thus making them more difficult to detect	NA	better results with B1	NA
de Souza et al. (2016)	2016	water		100 ml or 2 L		Sample was concentrate by filtration through a cellulose membrane as described above. From the final volume of 1 ml, a 250 μl aliquot was taken for the F procedures, US and direct extraction	Mechanical (ultrasound) and chemical	Direct extraction (DE) 5x -196 °C/5 min (FT) and 65 °C/5 min or ultrasound (US) (5x 45 s/2 min, 20 Hz) Kit Axy Prep Blood Genomic DNA (Axygen Scientific)	cPCR				N	B1 gene	B22 (5′AACGGGCGAGTAGCACCTGAGGAGA3′), B23 (5′TGGGTCTACGTCGATGGCATGACAAC3′)	not reported	115	10000 to 10 oocysts in 100 ml or 2000 ml		NA	NA	10 oocysts in any case	NA	NA	NA	NA	NA	NA	NA	83.75 min (1.4 h)	Y (sonicator)	NA			N		N	NA	NA	NA	NA	NA
de Souza et al. (2016)	2016	water		100 ml or 2 L		Sample was concentrate by filtration through a cellulose membrane as described above. From the final volume of 1 ml, a 250 μl aliquot was taken for the F procedures, US and direct extraction	Mechanical (ultrasound) and chemical	Direct extraction (DE) 5x -196 °C/5 min (FT) and 65 °C/5 min or ultrasound (US) (5x 45 s/2 min, 20 Hz) Kit Axy Prep Blood Genomic DNA (Axygen Scientific)	cPCR				N	529 bp	TOX4: 5″-CGCTGCAGGGAGGAAGACGAAAGTTG-3″; TOX5:3″-CGCTGCAGACAGAGTGCATCTGGATT-3″	not reported	529	10000 to 10 oocysts in 100 ml or 2000 ml		NA	NA	10 oocysts in any case	NA	NA	NA	NA	NA	NA	NA	83.75 min (1.4 h)	Y (sonicator)	NA			N		N	NA	NA	NA	NA	NA
Marchioro et al. (2016)	2016	food	crisp lettuce, regular lettuce, chicory, rocket, parsley	50 g	crisp lettuce (4(106), regular lettuce (1/62), chicory (2/40), rocket (1/7), parsley (1/5)/	50 g packaged in a new plastic bag washed using manual stirring with 100 mm of 1% Tween 80 for 1 min. The resulting liquid was filtered through a cellulose ester membrane (47 mm diameter, 0.3 μm pore size; Millipore) with the aid of a negative pressure vacuum pump (10–15 mmHg). The membrane was then manually scraped (Colli et al. 2015). The material was concentrated by centrifugation; the superna…	Chemical	250 µl, 5x frozen in liquid nitrogen (-196°C) for 5 min, thawing in a dry bath at 65°C for 5 min. Axy Prep Blood Genomic DNA (Axygen Biosciences)	cPCR				N	529 bp	TOX4: 5″-CGCTGCAGGGAGGAAGACGAAAGTTG-3″; TOX5:3″-CGCTGCAGACAGAGTGCATCTGGATT-3″	not reported	529	50 g of vegetables previously washed in 1% Tween solution were spiked by immersion with oocysts, 10, 100, 1000, and 10000		NA	NA	for spiking with ≥100 oocysts per microliter	NA	NA	NA	NA	NA	NA	NA	106.25 min (1.8 h)	No	NA			N		N	NA	NA	Using Toxo4–5, 2 were found positive, a sample of regular lettuce from an organic farm and one of chicory inorganic and collected at an open fair market.	NA	NA
Marchioro et al. (2016)	2016	food	crisp lettuce, regular lettuce, chicory, rocket, parsley	50 g	crisp lettuce (4(106), regular lettuce (1/62), chicory (2/40), rocket (1/7), parsley (1/5)/	50 g packaged in a new plastic bag washed using manual stirring with 100 mm of 1% Tween 80 for 1 min. The resulting liquid was filtered through a cellulose ester membrane (47 mm diameter, 0.3 μm pore size; Millipore) with the aid of a negative pressure vacuum pump (10–15 mmHg). The membrane was then manually scraped (Colli et al. 2015). The material was concentrated by centrifugation; the superna…	Chemical	250 µl, 5x frozen in liquid nitrogen (-196°C) for 5 min, thawing in a dry bath at 65°C for 5 min. Axy Prep Blood Genomic DNA (Axygen Biosciences)	cPCR				N	B1	B22 (5′AACGGGCGAGTAGCACCTGAGGAGA3′), B23 (5′TGGGTCTACGTCGATGGCATGACAAC3′)	not reported	115	50 g of vegetables previously washed in 1% Tween solution were spiked by immersion with oocysts, 10, 100, 1000, and 10000		NA	NA	for spiking with 10 oocysts per microliter	NA	NA	NA	NA	NA	NA	NA	106.25 min (1.8 h)	No	NA			N		N	NA	NA	By using the marker B1 (B22–B23), 7 samples positive, 3 from production sites,2 from community gardens, and 2 from open fairs. From these samples, 5 were organic and 2 were nonorganic, highlighting that 1 of them was hydroponically grown	NA	NA
Chemoh et al. (2016)	2016	faeces	NA		2/254	Flotation - sucrose (Sheather’s solution). For molecular test 4 ml from Sheather's flotation solutions were diluted with 36 ml ddH2O, centrifuged at 2500×g for 10 min, supernatant discarded and pellets were collected	Mechanical	glass beeds and proteinase K (Salant et al., 2007)	cPCR				N	529bp	TOX4: 5″-CGCTGCAGGGAGGAAGACGAAAGTTG-3″; TOX5:3″-CGCTGCAGACAGAGTGCATCTGGATT-3″	not reported	529			NA	NA	NA	NA	NA	NA	NA	NA	NA	NA	106.25 min (1.8 h)	No	NA			N		N	NA	NA	No cat fecal specimens that were positive by PCR based on the 529 bp repeat element (11/122 specimens) were positive by microscopic examination	NA	NA
Chemoh et al. (2016)	2016	faeces	NA		17/254	flotation - sucrose (Sheather’s solution). For molecular test 4 ml from Sheather's flotation solutions were diluted with 36 ml ddH2O, centrifuged at 2500×g for 10 min, supernatant discarded and pellets were collected	Mechanical	glass beeds and proteinase K (Salant et al., 2007)			nested PCR		N	ITS-1	Tim3 CCGCTGCAGAGGTGAACCTGCGGAAGGATC, Tim11 CACTGAAACAGACGTACC GS1 AATTATTCGGACCGTTTTGTGG GS2 AGTTCGCTGCGTCCTTCATC GS4 TCAATGAAGAAGCCACCGTATC JS4CGAAATGGGAAGTTTTGTGAAC	not reported	600			NA	NA	NA	NA	NA	NA	NA	NA	NA	NA	NA	No	NA			N		N	17/254 (one was positive using Tim3/Tim 11 primers, and 12 and four specimens were positive using nested PCR). The tested sequences were T. gondii (12/16) by sequencing	NA	NA	NA	NA
Hohweyer et al. (2016)	2016	food	basil leaves (spoiled leaves and stems eliminated), raspberries	30 g	NA	Stomacher bags+dH2O, 2 h incubation, glycine buffer (1 M, pH 5.5),glycine buffer (1 M, pH 5.5), rinse, centrifuge and IMS Toxo mAb 3G4 (IgM kappa)	Mechanical (ultrasound) and chemical	6 heat shock cycles consisting of freezing at 80°C for 5 min and thawing at 95°C for 5 min followed by 1 min of ultrasonic treatment InstaGene Matrix from the InstaGene Matrix kit (Bio Rad)		qPCR TaqMan			N	529 RE (AF487550.1)	F:5′-AGAGACACCGGAATGCGATCT-3′; R: 5′-CCCTCTTCTCCACTCTTCAATTCT-3′; Cy3-ACGCTTTCCTCGTGGTGATGGCG-BHQ2	not reported		5 to 10000 oocysts/30 g sample by drop spotting following incubation at room temperature for 2 h	Spiking in buffer: between 40% (5 oocyst spiked) and 56% (179 oocysts spiked) by microscopy. Between 10% (179 oocysts piked) 20% (5 oocysts spiked) by qPCR. Spiking in basil 0.2% by microscopy; 35% by qPCR. Spiking in Raspberry 2% by microscopy; 29% by qPCR	100% (variable from 3 to 7 replicas)	IMS Toxo procedure on simple matrix (Superparamagnetic beads (Activ MasterBeads® #02650))	33 oocysts/g for basil leaves and raspberries by microscopy and qPCR	NA	NA	NA	NA	NA	NA	Yes	59.25 min	Y (IMS) and Bio rad CFX96 Touch instrument	NA			N	N	N	NA	each food matrix displays specific characteristics that may interfere with protozoa extraction and qPCR detection	Oocysts recovered by IMS Toxo were loaded onto Nageotte hemacytometers and examined microscopically at ×40 under bright field and epifluorescence for oocyst autofluorescence	Each food matrix displays specific characteristics that may interfere with protozoa extraction and qPCR detection	NA
Hohweyer et al. (2016)	2016	food	basil leaves (spoiled leaves and stems eliminated), raspberries	30 g	NA	Stomacher bags+dH2O, 2 h incubation, glycine buffer (1 M, pH 5.5), glycine buffer (1 M, pH 5.5), rinse, centrifuge and IMS Crypto/Giardia, the supernatant was recovered to concentrate T. gondii oocysts by centrifugation (10 min at 3000×g) pellet resuspended in max of 300 μl sterile dH2O	Mechanical (ultrasound) and chemical	6 heat shock cycles consisting of freezing at 80°C for 5 min and thawing at 95°C for 5 min followed by 1 min of ultrasonic treatment InstaGene Matrix from the InstaGene Matrix kit (Bio Rad)		qPCR TaqMan			N	529 RE (AF487550.1)	F:5′-AGAGACACCGGAATGCGATCT-3′; R: 5′-CCCTCTTCTCCACTCTTCAATTCT-3′; Cy3-ACGCTTTCCTCGTGGTGATGGCG-BHQ2	not reported	NA		Basil 35% [23–61%] Raspberries 2.5% [0.2–7%]	NA	NA	Basil and Raspberries 2 <1 oocyst/g	NA	NA	NA	NA	NA	NA	NA	NA	Y (kit) and Bio rad CFX96 Touch instrument	NA			N	N	N	NA	Each food matrix displays specific characteristics that may interfere with protozoa extraction/elution (trapping, adhesion force) and qPCR detection (inhibitors), and hence may require the implementation of different methods depending on the parasite.	To simultaneously extract T. gondii, C. parvum and G. intestinalis i) an IMS separation step for Cryptosporidium and Giardia (oo)cysts as already described (Cook et al., 2006a, Cook et al., 2006b, Cook et al., 2007) combined to a direct analysis for T. gondii oocysts; ii) detection of each parasite by qPCR. This procedure showed better performances for T. gondii than IMS Toxo regarding the LOD (<…	NA	NA
Hohweyer et al. (2016)	2016	food	basil leaves (spoiled leaves and stems eliminated), raspberries	30 g	NA	Stomacher bags+dH2O, 2 h incubation, glycine buffer (1 M, pH 5.5), glycine buffer (1 M, pH 5.5), rinse, centrifuge and IMS Crypto/Giardia, the supernatant was recovered to concentrate T. gondii oocysts by centrifugation (10 min at 3000×g) pellet resuspended in max of 300 μl sterile dH2O	Chemical	mRNA expression was induced at 45 °C for 20 min, pellets were resuspended in 200 μl of lysis binding buffer, and (oo)cysts were disrupted by 6 freezing/thawing cycles. mRNA were then extracted using RT -qPCR Dynabeads mRNA DIRECT™Kit				RT-qPCR	N	SporoSAG	not reported	not reported	NA	340 oocyst/g of basil	Equal during 8 days storage 4°C	6/6	NA	NA	NA	NA	NA	NA	NA	NA	NA	NA	Y (kit) and Bio rad CFX96 Touch instrument	NA			N	NA	N	NA	NA	Oocysts are persistent and viable even after 8 days at 4°C	NA	NA
Poulle et al. (2016)	2016	faeces	NA	500 mg			Chemical	Qiagen DNA Stool Mini kit		qPCR TaqMan			N	529bp	5-AGAGAC ACC GGA ATG CGA TCT-3, 5-CCC TCT TCTCCA CTC TTC AAT TCT-3, 6FAM-ACG CTT TCC TCG TGG TGA TGG CG-TAMRA	not reported	NA			NA	NA	NA	NA	NA	NA	NA	NA	NA	NA	62.55 min	No	NA			N	NA	N	NA	NA		NA	NA
Wells et al. (2015)	2015	water	NA	drinking water 1000 L	124/1411	Filtration (FiltaMax cartridges, IDEXX) of up to 1000 l from each supply, followed by centrifugation and immuno-magnetic separation (IMS) to remove Cryptosporidium oocysts	Chemical	10 freeze–thaw cycles in liquid nitrogen and 56°C+ proteinase K NucleoSpin Tissue DNA, RNA and protein purification kits (MachereyeNagel)		qPCR TaqMan			Y (competitive IAC Opsteegh et al. (2010).	529bp	TOX-9F AGGAGAGATA TCAGGACTGT AG, TOX-11R GCGTCGTCTC GTCTAGATCG, TOX-TP1 CCGGCTTGGC TGCTTTTCCT	not reported	164			NA	100% using Crypto or Neospora	50 fg/µl, in the clean samples down to 1 oocyst, whereas it required 10 oocysts in the highly turbid samples	NA	NA	1 with 95% CI of 0.69–1.00 to each potential cross-reactor individually	NA	NA	NA	NA	34.75 min	Y (FiltaMax cartridges)	NA			N	NA	y	8 μg/μl BSA was included in the PCR reaction mix as this concentration was optimal to reduce the effect of PCR inhibitors without affecting the PCR	NA	529 bp qPCR was the more sensitive; Only 50% of qPCR positive samples were positive by ITS1 nPCR	NA	NA
Wells et al. (2015)	2015	water	NA	drinking water 1000 L	17/1411 (6 confirmed by sequencing)	Filtration (FiltaMax cartridges, IDEXX) of up to 1000 l from each supply, followed by centrifugation and immuno-magnetic separation (IMS) to remove Cryptosporidium oocysts	Chemical	10 freeze–thaw cycles in liquid nitrogen and 56°C+ proteinase K NucleoSpin Tissue DNA, RNA and protein purification kits (MachereyeNagel)			nested PCR		N	ITS-1	NN1 5′-TCAACCTTTGAATCCAAA-3′ NN2 5′-CGAGCCAAGACATCCATT-3′ Tg-NP1 5′-GTGATAGTATCGAAAGGTAT-3′, Tg-NP2 5′-ACTCTCTCTCAAATGTTCCT-3′ (Burrells et al., 2013).	not reported	227			NA	NA	NA	NA	NA	NA	NA	NA	NA	NA	NA	No	NA			N		N		NA	NA	NA	NA
Staggs et al. (2015)	2015	food	Mytilus sp.	hemolymph, gills, and digestive glands of California mussels		All tissue samples were frozen at −20 °C until the time of DNA extraction. Samples were thawed on ice. The hemolymph samples were centrifuged at 2500×g for 10 min, and the supernatants were aspirated prior to DNA isolation. For the gills and digestive glands, the samples were transferred to a small (60 mm) petri dish. Samples were homogenized using two frosted glass slides and then transferred to…	Mechanical (beads) and Chemical	glass beads+ 5x freeze–thaw cycles in liquid nitrogen and water bath incubation at 70 °C + proteinase K MasterPure™ Complete DNA and RNA Purification Kit (Epicentre)		qPCR TaqMan			N	529 RE	Tox9:5′-AGG AGA GAT ATC AGGACT GTA G-3′, Tox11: 5′-GCG TCG TCT CGTCTA GAT CG-3′, 5′-FAM CCG GCTTGG CTG CTT TTC CTG-BHQ-3′	not reported	164	flow sorted 1000, 100, 10, 1 oocysts in water, Hemolymph Gills or Digestive glands		3 spiking per sample type	NA	10 oocyst 100% and 1 oocyst 60% in water and Hemolymph (none in gills and dig. Glands	NA	NA	NA	NA	NA	NA	NA	NA	No	NA			N	N	N	400 ng/μl non-acetylated bovine serum albumin (Sigma-Aldrich) was also added to the qPCR reactions	PCR inhibitors are important confounders that must be addressed in any PCR-based environmental monitoring efforts.	NA	NA	NA
Staggs et al. (2015)	2015	food	Mytilus sp.	hemolymph, gills, and digestive glands of California mussels		All tissue samples were frozen at −20 °C until the time of DNA extraction. Samples were thawed on ice. The hemolymph samples were centrifuged at 2500×g for 10 min, and the supernatants were aspirated prior to DNA isolation. For the gills and digestive glands, the samples were transferred to a small (60 mm) petri dish. Samples were homogenized using two frosted glass slides and then transferred to…	Mechanical (beads) and Chemical	glass beads+ 5x freeze–thaw cycles in liquid nitrogen and water bath incubation at 70 °C + proteinase K MasterPure™ Complete DNA and RNA Purification Kit (Epicentre)	cPCR				N	529 RE	Tox4 :5′-CGCTGC AGG GAG GAA GAC GAA AGT TG-3′ Tox5 :5′-CGC TGC AGA CAC AGT GCATCT GGA TT-3′	not reported	529	flow sorted 1000, 100, 10, 1 oocysts in water, Hemolymph Gills or Digestive glands		3 spiking per sample type	NA	1 oocyst 100% in water and Hemolymph (none in gills and dig. Glands	NA	NA	NA	NA	NA	NA	NA	NA	No	NA			N	N	N	NA	PCR inhibitors are important confounders that must be addressed in any PCR-based environmental monitoring efforts.	NA	NA	NA
Staggs et al. (2015)	2015	food	Mytilus sp.	hemolymph, gills, and digestive glands of California mussels		All tissue samples were frozen at −20 °C until the time of DNA extraction. Samples were thawed on ice. The hemolymph samples were centrifuged at 2500×g for 10 min, and the supernatants were aspirated prior to DNA isolation. For the gills and digestive glands, the samples were transferred to a small (60 mm) petri dish. Samples were homogenized using two frosted glass slides and then transferred to…	Beat beating and Chemical	PowerSoil™DNA Isolation Kit (MO BIO Laboratories) using MO BIO Vortex Adapter and vortexed at maximum speed for 10 min and than bead milled at two 30 s intervals at 4200 RPM	cPCR				N	529 RE	Tox4 :5′-CGCTGC AGG GAG GAA GAC GAA AGT TG-3′ Tox5 :5′-CGC TGC AGA CAC AGT GCATCT GGA TT-3′	not reported	529	flow sorted 1000, 100, 10, 1 oocysts in water, Hemolymph Gills or Digestive glands		3 spiking per sample type	NA	10 oocyst 100% in water and Hemolymph, 100 oocysts 100% in gills and dig. Glands, 10 oocysts 50% in dig. Glands	NA	NA	NA	NA	NA	NA	NA	NA	No	NA			N	N	N	NA	PCR inhibitors are important confounders that must be addressed in any PCR-based environmental monitoring efforts.	NA	NA	NA
Staggs et al. (2015)	2015	food	Mytilus sp.	hemolymph, gills, and digestive glands of California mussels	5/15 (33%) and 14/26 (54%)	All tissue samples were frozen at −20 °C until the time of DNA extraction. Samples were thawed on ice. The hemolymph samples were centrifuged at 2500×g for 10 min, and the supernatants were aspirated prior to DNA isolation. For the gills and digestive glands, the samples were transferred to a small (60 mm) petri dish. Samples were homogenized using two frosted glass slides and then transferred to…	Beat beating and Chemical	PowerSoil™DNA Isolation Kit (MO BIO Laboratories) using MO BIO Vortex Adapter and vortexed at maximum speed for 10 min and than bead milled at two 30 s intervals at 4200 RPM	cPCR				N	529 RE	Tox4 :5′-CGCTGC AGG GAG GAA GAC GAA AGT TG-3′ Tox5 :5′-CGC TGC AGA CAC AGT GCATCT GGA TT-3′	not reported	529			NA	NA	NA	NA	NA	NA	NA	NA	NA	NA	NA	No	NA			N	N	N	NA	PCR inhibitors are important confounders that must be addressed in any PCR-based environmental monitoring efforts.	The end-point PCR assay, while it could not quantify concentration levels, was used to analyze the field samples since it also allowed for subsequent genotyping of the positive samples.	NA	NA
Krusor et al. (2015)	2015	snails	NA	digestive and respiratory organs		Enzymatic digestion in papain. homogenate sample was filtered through multiple 5 μm mixed cellulose membranes until a minimum of five T. gondii oocysts and five surrogate microspheres were observed by epifluorescence microscopy	Chemical	Material entrained on each membrane filter was then liberated from the filter by acetone dissolution. DNA was extracted by 2 freeze–thaw cycles in liquid nitrogen and 95°C Qiagen DNEasy Blood and Tissue kit (Qiagen)			nested PCR		N	B1	B1 (external)TGTTCTGTCCTATCGCAACG, ACGGATGCACTTCCTTTCTG, B1 (internal) TCTTCCCAGACGTGGATTTC, CTCGACAATACGCTGCTTGA	not reported	NA	100, 10, 1 oocyst in feces or organs	100 oocysts 100% and 10 oocysts 60% in faeces. 100 oocysts 40% in organs	NA	NA	NA	NA	NA	NA	NA	NA	NA	NA	NA	No	NA			N	N	N	NA	used method for degradation of oocyst not sufficient	NA	NA	NA
Krusor et al. (2015)	2015	snails	NA	digestive and respiratory organs		Enzymatic digestion in papain. homogenate sample was filtered through multiple 5 μm mixed cellulose membranes until a minimum of five T. gondii oocysts and five surrogate microspheres were observed by epifluorescence microscopy	Chemical	Material entrained on each membrane filter was then liberated from the filter by acetone dissolution. DNA was extracted by 2 freeze–thaw cycles in liquid nitrogen and 95°C Qiagen DNEasy Blood and Tissue kit (Qiagen)			nested PCR		N	ITS1	ITS1 (external) TACCGATTGAGTGTTCCGGTG, GCAATTCACAATTGCGTTTCGC, ITS1 (internal) CGTAACAAGGTTTCCGTAGG, TTCATCGTTGCGCGAGCCAAG	not reported	NA	100, 10, 1 oocyst in feces or organs	100 oocysts 100% and 10 oocysts 80% in faeces. 100 oocysts 40% in organs	NA	NA	NA	NA	NA	NA	NA	NA	NA	NA	NA	No	NA			NA	NA	NA	NA	used method for degradation of oocyst not sufficient	NA	used method for degradation of oocyst not sufficient	NA
Krusor et al. (2015)	2015	snails	NA	digestive and respiratory organs		Enzymatic digestion in papain. homogenate sample was filtered through multiple 5 μm mixed cellulose membranes until a minimum of five T. gondii oocysts and five surrogate microspheres were observed by epifluorescence microscopy	Chemical	Material entrained on each membrane filter was then liberated from the filter by acetone dissolution. DNA was extracted by 2 freeze–thaw cycles in liquid nitrogen and 95°C Qiagen DNEasy Blood and Tissue kit (Qiagen)			nested PCR		N	529 RE	529 bp repeat (external) CGCTGCAGGGAGGAAGACGAAA, GTTGCGCTGCAGACACAGTGCATCTGGATT, 529 bp repeat (internal) AGAAGGGACAGAACTCGAAG, CTCCACTCTTCAATTCTCTCC	not reported	NA	100, 10, 1 oocyst in feces or organs	100 oocysts 80% and 10 oocysts 60% in faeces. 100 oocysts 20% in organs	NA	NA	NA	NA	NA	NA	NA	NA	NA	NA	NA	No	NA			NA	NA	NA	NA	used method for degradation of oocyst not sufficient	NA	used method for degradation of oocyst not sufficient	NA
Palos-Ladeiro et al. (2015)	2015	mussels	Zebra mussels	Hemolymph, muscle, gills, digestive gland, mantle, and remaining tissues (gonads and foot)		Tissue ground with 1X trypsin (Sigma-Aldrich, Saint-Quentin Fallavier, France) to allow tissue digestion and to facilitate oocyst extraction. Samples were incubated at 37 °C for 90 min. Suspensions were centrifuged at 1250×g for 5 min, washed, and then kept at −80 °C	Mechanical (ultasound) and Chemical	6X freezing 2 h -80°C 15 min 95°C+ ultrasonic treatment InstaGeneTM Matrix kit (Bio-Rad)		qPCR TaqMan			N	529 RE (AF 487550.1)	F:5′-AGAGACACCGGAATGCGATCT-3′; R: 5′-CCCTCTTCTCCACTCTTCAATTCT-3′; Probe Cy3-ACGCTTTCCTCGTGGTGATGGCG-BHQ2	not reported	NA	100, 500 or 1000 oocysts in different organs or water	100 oocysts spiking= 21.2 (±29.4) in mantle, 32.44 (±19.2) in muscle, 17 (±12.4) in gills, 3.7 (±6.8) in hemolymph, 11.17 (±20.5) in digestive gland, and 5.9 (±3.0) in remaining tissue. 500 oocysts spiking= 9 88.8 (±43.9) in mantle, 71.9 (±42.0) in gills, and 65.1 (±60.1) in muscle, 38.1 (±12.4), 38.6 (±29.6), and 20.6 (±31.6) in hemolymph, digestive gland and in the remaining tissues, respective…	N=6	NA	NA	NA	NA	NA	NA	NA	NA	NA	NA	No	NA			N	NA	N	matrix effect, particular organs may present a high level of PCR inhibitors that could result in poor DNA recovery	used method for degradation of oocyst not sufficient	NA	NA	NA
Palos-Ladeiro et al. (2015)	2015	water	NA			Filtration Mini Profile Capsules	Mechanical (ultasound) and Chemical	6X freezing 2 h -80°C 15 min 95°C+ ultrasonic treatment InstaGeneTM Matrix kit (Bio-Rad)		qPCR TaqMan			N	529 RE (AF 487550.1)	F:5′-AGAGACACCGGAATGCGATCT-3′; R: 5′-CCCTCTTCTCCACTCTTCAATTCT-3′; Probe Cy3-ACGCTTTCCTCGTGGTGATGGCG-BHQ2	not reported		100, 500 or 1000 oocysts in water	100 oocysts spiking= 5.3 (±3.9) in water; 500 oocysts spiking= 91.4 (±26.2) in water; 1000 oocysts spiking=163.4 (±10.7) in water	N=6	NA	NA	NA	NA	NA	NA	NA	NA	NA	NA	Y (FILTERS)	NA			N	NA	N	NA	NA	NA	NA	NA
Ribeiro et al. (2015)	2015	oysters	C. rhizophorae	1 g	0/624		Mechanical (beads) and Chemical	glass beads and vortex + mechanical -5X freezing 15 s liquid nitrogen 2 min 92°C, proteinase K Easy-DNA extraction kit (Invitrogen)	cPCR				N	529 RE	T4: 5'-CGC TGC AGG GAG GAA GAC GAAAGT TG-3'; T5: 5'-CGC TGC AGA CAC AGT GCA TCT GGA TT-3'	not reported	529			NA	Homan et al., 2000	NA	NA	NA	NA	NA	NA	NA	NA	84 min (1.4 h)	No	NA			N	NA	N	NA	NA	NA	NA	NA
Ribeiro et al. (2015)	2015	oysters	C. rhizophorae	1 g	17/624		Mechanical (beads) and Chemical	glass beads and vortex + mechanical -5X freezing 15 s liquid nitrogen 2 min 92°C, proteinase K Easy-DNA extraction kit (Invitrogen)			nested PCR		N	SAG1	F1: 5'-GTT CTA ACC ACG CAC CCT GAG-3', R1: 5'-AAG AGT GGG AGG CTC TGT GA-3'; F2: 5'-CAA TGT GCA CCT GTA GGA AGC-3', R2: 5'-GTG GTT CTC CGT CGG TGT GAG-3'	not reported	329			NA	NA	NA	NA	NA	NA	NA	NA	NA	NA	120 min (2 h)	No	NA			N	NA	N	NA	NA	NA	NA	NA
Mahmoudi et al. (2015)	2015	water	NA	5 L	2/34	Filtration 1.2 µm; pellet rinsing with 50 ml of PBS-Tween 80; sucrose flotation of pellet	Chemical	15 freeze–thaw cycles in liquid nitrogen and water bath incubation at 65 °C QIAamp DNA Mini Kit (Qiagen)				LAMP	N	B1	BIP (B1-B2c) 5′-TCGCAACGGAGTTCTTCCCAGTTTT-GGCCTGATATTACGACGGAC-3′, FIP (F1c-F2) 5′-TGACGCCTTTAGCACATCTGGTTTTT-GATGCTCAAAGTCGACCGC -3′and B3 5′-CAGACAGCGAACAGAACAGA -3′, F3 5′-GGGAGCAAGAGTTGGGACTA-3′	not reported	212 (multiple)	-		NA	NA	NA	NA	NA	NA	NA	NA	NA	NA	60 min	No	NA			N	NA	N	NA	NA	NA	NA	NA
Aksoy et al. (2014)	2014	food	Mytilus galloprovincialis	pooled tissue	21/53	Gills and digestive system tissues were individually homogenized in 1 ml of distilled water, then sieved through a double layer of gauze and pelleted by centrifugation (1000×g, 4 °C, 10 min); the pellet was n washed twice with TE buffer (1000×g, 4 °C, 10 min). and with TE buffer (13,000×g at 4 °C for 15 min), resuspended in 500 μl	Chemical	3 x freezing-thawing for 15 min at -20°C and 15 min 80°C Nucleospin tissue kit (MacherMachereyeNagel)		qPCR (EvaGreen) high resolution melting analysis			N	B1 (Type I)	ToxB-41f (5-TCGAAGCTGAGATGCTCAAAGTC-3) and ToxB-169r (5-AATCCACGTCTGGGAAGAACTC-3)	not reported	129	plasmid control - 10Λ1, 103Λ, 10Λ5		NA	NA	5 copies/µl	NA	NA	NA	123.9%	slope of −2.857 and a high fitting value (R2 = 0.987)	CV values for the replicate experiments were 1.8%, 1.5%, and 1.2%	NA	NA	No	NA			N	NA	Y	NA	NA	NA	NA	NA
Wang et al. (2014)	2014	soil	NA	0.4 g	34/268	Differential centrifugation Dabritz et al., 2007	Chemical	E.Z.N.A soil DNA kit (Omega Bio-Tek Inc, USA)			semi-nested PCR		N	529 RE	TX1: 5′-CAGGGAGGAAGACGAAAGTTG-3′, TX2: 5′-CACAGAAGGGACAGAAGT-3′, TX3:5′-CTGTGTCACGTAGACCTAAGG-3′	not reported	344	1000000-1 oocysts/5 g soil		NA	100 oocyst/5 g	NA	NA	NA	NA	NA	NA	NA	NA	NA	No	NA			N	NA	N	NA	NA	NA	NA	NA
Tavalla et al. (2013)	2013	soil	NA	300 g	13/150	Flotation . nitrate	Chemical	Genomic Mini - A&A Biotechnology	cPCR				N	B1	Toxo1 (5' GGA ACT GCA TCC GTTCAT GAG 3'); Toxo2 (5' TCT TTA AAGCGT TCG TGG TC 3)	not reported	193			NA	NA	NA	NA	NA	NA	NA	NA	NA	NA	NA	No	NA			N	NA	N	NA	NA	NA	NA	NA
Tavalla et al. (2013)	2013	soil	NA	300 g	13/150	Flotation . nitrate	Chemical	Genomic Mini - A&A Biotechnology	cPCR				N	529 RE	Toxo-F (5' AGG CGA GGG TGA GGATGA 3'); Toxo-R (5' TCG TCT CGTCTG GAT CGC AT 3')	not reported	134			NA	NA	NA	NA	NA	NA	NA	NA	NA	NA	NA	No	NA			N	NA	N	NA	NA	NA	NA	NA
Tavalla et al. (2013)	2013	soil	NA	300 g	13/150	Flotation . nitrate	Chemical	Genomic Mini - A&A Biotechnology			nested PCR	RFLP for genotyping (Sau3aI and HhaI)	N	SAG2	SAG2F4,R4, F,3, R3, F,R2, F2,R; Howe et al.1997 ASPINALL et al., 2002	not reported	241 and 221			NA	NA	NA	NA	NA	NA	NA	NA	NA	NA	NA	No	NA			N	NA	N	NA	NA	NA	NA	NA
Lélu et al. (2012)	2012	soil	NA	5 g detectability exp.		5-g soil was dispersed in 10 ml of deionized water and vortexing for 1 min. 20 ml of cold sugar solution (specific gravity, 1.2) was placed under the sample solution and centrifuged (1,500×g, 20 min). The supernatant containing the interface between sugar and water was collected (approximately 13 ml), and 35 ml of deionized water was added. After the last centrifugation (1,500×g, 20 min), a sedim…	Chemical	500 µl of sediment suspension, 3 x freezing-thawing for at least 4 h at 20°C and -80°C + proteinase K and QIAamp DNA minikit (Qiagen)		qPCR TaqMan			N	529 RE	5-AGAGACACCGGAATG CGA TCT-3; 5-CCC TCT TCT CCA CTC TTC AAT TCT-3; FAM-ACG CTT TCC TCG TGG TGA TGG CG-TAMRA	not reported	NA	100000, 1000, or 0 (control) oocysts/5 g soil	0.5% day 1; 0.3% day 100; 0.1% day 400 by microscopy. Opposite by qPCR	4 replicas	NA	NA	NA	NA	NA	NA	NA	NA	NA	NA	No	NA			N	NA	N	NA	NA	NA	NA	NA
Lass et al. (2012)	2012	food	fruits and vegetables strawberries (60), carrot (46), radish (60), lettuce (50); shops (175) and home gardens (41)	1 kg strawberries, 0.5 kg carrot, 20 radishes, 1 lettuce	21/216 (10% ); 3 radish, 9 carrot, 9 lettuce	Washing (water+ Tween 20), flocculation CaCO3 (Vesey et al., 1993)	Bead beating and chemical	bead beating in FAST-Prep followed by Genomic Mini Kit ( A&A Biotechnology)		qPCR TaqMan			N	B1	ToxB-41:5′ TCGAAGCTGAGATGCTCAAAGTC 3′, ToxB-169 5′AATCCACGTCTGGGAAGAACTC 3′, 5′ FAM ACCGCGAGATGCACCCGCA TAMRA 3′	not reported	129	10000 - 10	100 oocysts 60% from raddish ; 10000 oocysts 100% strawberries	3 replicas	10 molecules of plasmid	100 oocyst	NA	NA	tested by sequencing	>95%	NA	NA	NA	NA	No	NA			N	NA	Y	mechanic disruption with zircon beads, incubation with lysis buffer containing Tween20 and proteinase K digestion. This improved the efficiency of DNA isolation; 62/216 inhibited	limitation of recovery procedures - a lot of oocysts lost	NA	one fruit or vegetable sample was placed in a 3-l-volume glass vessel with 2L of ddwater-2% Tween20, slightly mixed by a manual rotation and then shaken for 2 h at 100 rpm on orbital shaker. After sample removal, 20 ml of 1 M CaCl2 and 20 ml of 1 M NaHCO3 were added, shaken by several manual rotations of the vessel. 1 M NaOH solution was added in order to obtain pH 10 of the mixture and it was le…	200–300 μl of suspension obtained after the recovery procedure was added to Lysing Matrix tubes (BIO 101 Systems, USA), 1 g of 1-mm-diameter zircon beads (BioSpec Products Inc., USA) and 300 μl of L1 buffer (100 mM Tris pH 8.0, 10 mM EDTA, 2.5% Tween20) shaken for 2 min in the FastPrep 120 Instrument (BIO 101 Savant, USA) at an amplitude of 6.5 and then incubated in ice for 10 min, twice. 400 μl …
Du et al. (2012)	2012	soil	surface layer of the ground (top 5 cm)	0.5g	41/252 (positive in B1&529RE)	Sieved using a 20 mesh	Chemical	E.Z.N.A. Soil DNA Kit (OMEGA)	cPCRl Burg et al. (1989) + 400 ng/ l of non-acetylated BSA (Jiang et al., 2005)				N	B1 (AF1798719)	Burg et al. (1989): TOXO1, GGAACTGCATCCGTTCATGAG, TOXO2, TCTTTAAAGCGTTCGTGGTC	not reported	194	NA	NA	NA	NA	50 tachyzoites /0.5 g soil (serial dilution: 5×10^3 to 5×10^−1 tachyzoites /0.5 g soil)	NA	NA	100% (DNA of Schistosome eggs, Toxocara cati eggs, Streptococcus pneumoniae, Escherichia coli, Actinobacillus, pleuropneumoniae, Staphylococcus aureus, Bacillus subtilis)	NA	NA	NA	NA	NA	No	NA	NA	NA	NA	NA	NA	PCR inhibitors could be neutralized by high concentration of BSA in the reaction mixture.	NA	higher sensitivity of conventional PCR/529 and MIC3-LAMP than PCR/B1. higher detection ability by the LAMP assay (23,03%), cPCR (16,27%); contamination significantly different among the four seasons, with a gradual decrease in the prevalence from spring to winter.	NA	NA
Du et al. (2012)	2012	soil	surface layer of the ground (top 5 cm)	0.5 g	41/252 (positive in B1&529RE)	Sieved using a 20 mesh	Chemical	E.Z.N.A. Soil DNA Kit (OMEGA)	cPCR Burg et al. (1989) + 400 ng/ l of non-acetylated BSA (Jiang et al., 2005)				N	529 RE (AF146527)	Burg et al. (1989): TOX4, CGCTGCAGGGAGGAAGACGAAAGTTG, TOX5, CGCTGCAGACACAGTGCATCTGGATT	not reported	529	NA	NA	NA	NA	5 tachyzoites /0.5 g soil (serial dilution: 5×10^3 to 5×10^−1 tachyzoites /0.5 g soil)	NA	NA	100% (DNA of Schistosome eggs, Toxocara cati eggs, Streptococcus pneumoniae, Escherichia coli, Actinobacillus, pleuropneumoniae, Staphylococcus aureus, Bacillus subtilis)	NA	NA	NA	NA	NA	No	NA	NA	NA	NA	NA	NA	PCR inhibitors could be neutralized by high concentration of BSA in the reaction mixture. According to (Yang et al., 2009) use of B1 gene in PCR detection of T. gondii oocysts of environmental samples is probably limited (non-specificity of some primers and lower sensitivity)	NA	NA	NA	NA
Du et al. (2012)	2012	soil	surface layer of the ground (top 5 cm)	0.5 g	58/252	Sieved using a 20 mesh	Chemical	E.Z.N.A. Soil DNA Kit (OMEGA)				LAMP	N	MIC3 gene( EU572718)	Nie (2010): F3, TAGATGTATTGATGACGCCTCG B3, TATTCATTTTTTCACTCAAGCTCC BIP, AATTCGGCATCAGCGCGTCCCCCGATTCTCCTTTCCCAT FIP, GACTTCGACTCCTTCCACACACGGAGAATGCTACACCTGCGAGT LF, CTCCGCCTTGAAGTCACTC BF, GATCTGCTTCCGCAACCTCC	not reported	263	NA	NA	NA	NA	5 tachyzoites /0.5 g soil (serial dilution: 5×10^3 to 5×10^−1 tachyzoites /0.5 g soil)	NA	NA	100% (DNA of Schistosome eggs, Toxocara cati eggs, Streptococcus pneumoniae, Escherichia coli, Actinobacillus, pleuropneumoniae, Staphylococcus aureus, Bacillus subtilis)	NA	NA	NA	NA	NA	No	NA	NA	NA	NA	NA	NA	PCR inhibitors could be neutralized by high concentration of BSA in the reaction mixture.	NA	NA	NA	NA
Lélu et al. (2011)	2011	soil	NA	5 g (to 10 g) per sample	NA	5 ml H2SO4 (2%) overnight, 20 ml H2O, Hexametaphosphate or Tris-Tween, vortex 1 min, sample was just filtered (4 layers of gauze), centrifuge, flotation(sugarsolution)	Chemical	QIAamp DNA mini kit (QIAGEN)		qPCR TaqMan			N	N	6FAM-ACG CTT TCC TCG TGG TGA TGG GG-TAMRA FOR_5'AGA GAC ACC GGA ATG CGA TCT-3' REV_5'-CCC TCT TCT CCA CTC TTC AAT TCT-3'	not reported	529	5-g samples inoculated with 10^5 oocysts	0.9% to 1.4%	NA	NA	at least 100–1000 oocysts/g of soil (Afonso et al., 2008)	NA	NA	NA	NA	NA	NA	NA	NA	No	NA	NA	NA	NA	NA	NA	contamination of negative controls was observed.	NA	the highest efficiency by counting was obtained in matrix Cl, which contained the lowest proportion of sand	NA	NA
Lélu et al. (2011)	2011	soil	five artificial soil matrices and four natural soils,	5 g (to 10 g) per sample	NA	5 ml H2SO4 (2%) overnight, 20 ml H2O, Hexametaphosphate or Tris-Tween, vortex 1 min, sample was just filtered (4 layers of gauze), centrifuge, flotation(sugarsolution)	Chemical	QIAamp DNA mini kit (QIAGEN)		qPCR TaqMan			N	N	qPCR (TaqMan)	not reported	529	5-g samples inoculated with 10^5 oocysts	0.4% to 1.1%	NA	NA	NA	NA	NA	NA	NA	NA	NA	NA	NA	No	NA	NA	NA	NA	NA	NA	NA	NA	the recovery of the oocysts aged 2 month was significantly higher than the recovery of 14 and 22 month old oocysts	NA	NA
Lélu et al. (2011)	2011	soil	five artificial soil matrices and four natural soils,	5 g (to 10 g) per sample	NA	5 ml H2SO4 (2%) overnight, 20 ml H2O, Hexametaphosphate or Tris-Tween, vortex 1 min, sample was just filtered (4 layers of gauze), centrifuge, flotation(sugarsolution)	Chemical	QIAamp DNA mini kit (QIAGEN)		qPCR TaqMan			N	N	qPCR (TaqMan)	not reported	529	5-g samples inoculated with 10^5 oocysts	9.8% to 18%	NA	NA	10–100 oocysts/g of soil	NA	NA	NA	NA	NA	NA	NA	NA	No	NA	NA	NA	NA	NA	NA	NA	NA	protocol C was more efficient than protocols A and B to retrieve high concentrations of sporulated Toxoplasma oocysts in soil; The recovery of unsporulated oocysts was significantly higher than the recovery of sporulated oocysts with protocol C (contrasts, P = 0.004) but not with protocol A (contrasts, P = 0.946)	NA	NA
Herrmann et al. (2011)	2011	faeces	feline faecal samples	200 mg were spiked	NA	Directly from feces	Mechanical (beads) + chemical	InnuPrep Stool DNA Kit (Analytik Jena) & PSP Spin Stool DNA Kit (Stratec molecular, includes bead beating) with additional mechanical disruption using 5 Zirkonia beads II (Stratec) 10 min, full speed (30/s) mixer mill (MM20, Retsch, Germany)	cPCR				Y (designed according to Schares et al., 2008)	529 bp	Tox4/Tox5 (Homan et al., 2000), Tox5/Tox-8 (Reischl et al., 2003)	not reported	NA	samples spiked with 10^4, 10^3, 10^2, and 10 H. hammondia oocysts	NA	NA	NA	10^4 Hammondia hammondii oocysts/200 mg feces	NA	NA	NA	NA	NA	NA	NA	70-100 minutes	No	NA	NA	NA	NA	NA	NA	NA	NA	poor efficiency	NA	NA
Herrmann et al. (2011)	2011	faeces	feline faecal samples	200 mg were spiked	NA	Directly from feces	Mechanical (beads) + chemical	E.Z.N.A.TM Stool DNA Miniprep kit (Omega, + bead beating)	cPCR				Y (designed according to Schares et al., 2008)	529 bp	Tox4/Tox5 (Homan et al., 2000), Tox5/Tox-8 (Reischl et al., 2003)	not reported	NA	1. samples spiked with 10^4, 10^3, 10^2, 50 and 10 H. hammondia oocysts 2. samples spiked with 10^4, 10^3, 10^2, 50 and 10 T. gondii oocysts	NA	NA	NA	1. 10^2 Hammondia hammondii oocysts/200 mg feces 2. 50 oocysts/1g of sample	NA	NA	NA	NA	NA	NA	NA	70-100 minutes	No	NA	NA	NA	NA	NA	NA	NA	kits requires centrifugation steps and the subsequent transfer of only a fraction of the supernatant. This leads to considerable loss, as only a portion of the original material is used for the final DNA isolation step. Recommended multiple loading of collumns		NA	NA
Herrmann et al. (2011)	2011	faeces	feline faecal samples	200 mg were spiked	NA	Directly from feces	Bead beating + chemical	NucleoSpin Soil (Marcherey-Nagel, Germany) using Buffer SL2 and Enhancer SLX	cPCR				Y (designed according to Schares et al., 2008)	529 bp	Tox4/Tox5 (Homan et al., 2000), Tox5/Tox-8 (Reischl et al., 2003)	not reported	NA	1. samples spiked with 10^4, 10^3, 10^2, 50 and 10 H. hammondia oocysts 2. sampes were each spiked with 10^4, 10^3, 10^2, 50 and 10 T. gondii oocysts	NA	NA	NA	1. 50 Hammondia hammondii oocysts/200 mg feces 2. 10 T. gondii oocysts /200 mg feces	NA	NA	NA	NA	NA	NA	NA	70-100 minutes	No	NA	NA	NA	NA	NA	NA	NA	kits requires centrifugation steps and the subsequent transfer of only a fraction of the supernatant. This leads to considerable loss, as only a portion of the original material is used for the final DNA isolation step. Recommended multiple loading of collumns	best efficiency	NA	NA
Herrmann et al. (2011)	2011	faeces	feline faecal samples	200 mg were spiked	NA	Sedimentation + flotation method (Shares et al., 2008b)	Temperature + chemical	phenol/chloroform extraction (in-house) (Schares et al., 2005; Schares et al., 2008)	cPCR				Y (designed according to Schares et al., 2008)	529 bp	Tox4/Tox5 (Homan et al., 2000), Tox5/Tox-8 (Reischl et al., 2003)	not reported	NA	1. samples spiked with 10^4, 10^3, 10^2, 50 and 10 H. hammondia oocysts 2. sampes were each spiked with 10^4, 10^3, 10^2, 50 and 10 T. gondii oocysts	NA	NA	NA	1. 10^2 Hammondia hammondii oocysts/200 mg feces 2. 10^2 Toxoplasma oocysts/200 mg feces 81-300 oocysts/1 g of sample (in previous studies)	NA	NA	NA	NA	NA	NA	NA	2 days	No	NA	NA	NA	NA	NA	NA	time consuming	several washing steps, inevitably lead to loss of oocysts		NA	NA
Herrmann et al. (2011)	2011	faeces	feline faecal samples	200 mg were spiked	NA	Directly from feces	Bead beating + chemical	ZR fecal DNA Kit (Zymo, USA)	cPCR				Y (designed according to Schares et al., 2008)	529 bp	Tox4/Tox5 (Homan et al., 2000), Tox5/Tox-8 (Reischl et al., 2003)	not reported	NA	1. samples spiked with 10^4, 10^3, 10^2, 50 and 10 H. hammondia oocysts 2. sampes were each spiked with 10^4, 10^3, 10^2, 50 and 10 T. gondii oocysts	NA	NA	NA	1. 50 Hammondia hammondii oocysts/200 mg feces 2. 10 T. gondii oocysts /200 mg feces	NA	NA	NA	NA	NA	NA	NA	70-100 minutes	No	NA	NA	NA	NA	NA	NA	NA	kits requires centrifugation steps and the subsequent transfer of only a fraction of the supernatant. This leads to considerable loss, as only a portion of the original material is used for the final DNA isolation step.	best efficiency	NA	NA
Lalonde and Gajadhar (2011)	2011	faeces	faeces of experimentally infected cats	NA	NA	20% NaCl solution and cesium chloride centrifugation gradients (Dumetre and Darde, 2004)	Chemical	QIAamp DNA Micro Kit (<100 oocysts, Qiagen, Canada) or Dneasy Blood and Tissue Kit (≥100 oocysts, Qiagen) with modifications (Lalonde and Gajadhar, 2008)		qPCR (SYBR green, melting curve analysis)			N	18S rDNA	Toxo F (AGTGACAAGAAATAACAACACTGG) Toxo R (CCTGCTTGAAACACTCTAATTTTC) (Tm: 84.69) The universal coccidia primer cocktail: +6 oligonucleotide primers (species of Cyclospora, Cryptosporidium, and Sarcocystis. 18SiF/18SiR C. parvum primers (Morgan et al. (1997), C. cayetanensis (AF111183), Cyclospora cercopitheci (AF111184), Cyclospora colobi (AF111186), Cyclospora papionis (AF111187), Sarcocystis hom…	not reported	315	DNA extracted from 10^5-10^1 T. gondii oocysts dilution series and DNA dilution series of DNA extracted from 10^5 T. gondii oocysts		NA	NA	10 oocysts	NA	NA	NA	NA	NA	NA	NA	NA	No	NA	NA	NA	NA	NA	NA	NA	NA	The qPCR assay consistently detected DNA from as few as 10 T. gondii oocysts. Tm data analysis showed that C. cayetanensis, C. parvum, Cryptosporidium muris, T. gondii, Eimeria bovis, Eimeria acervulina, Isospora suis, and Sarcocystis cruzi could each be identified by unique melting curves and could be differentiated based on Tm.	NA	NA
Villegas et. al. (2010)	2010	oocysts	oocysts (VEG strain) of T. gondii	1×10^3 to 1×10^7 oocysts	NA	NA	Temperature + chemical	RNA extraction: 5x freeze–thaw cycles, QIAGEN® RNeasy micro kit (QIAGEN)			qPCR TaqMan single or duplex		N	ACT1 gene (mRNA)	TgACT1 for(ACA TCA AGG AGA AGC TTT GCT ACA); TgACT1 rev(TCA GCC GCC TTC ATT TCC) ; VIC-ACT1-MGB CGC CCT CGA CTT C	not reported	60	NA	NA	NA	NA	NA	NA	NA	NA	90 - 100%	NA	NA	NA	NA	No	NA	NA	NA	NA	NA	NA	NA	NA	ACT1 RT-qPCR detects unsporulated and sporulated, while a SporoSAG RT-qPCR specifically detects sporulated oocysts (Radke et al., 2004).the duplex reaction targeting the ACT1 or SporoSAG genes useful at determining T. gondii oocyst viability and identifying the infectious stage of the oocyst. the TOP-assay proved very effective and sensitive at quantifying oocyst viability when compared with anim…	NA	RNA extraction: QIAGEN® RNeasy micro kit (QIAGEN, Valencia, CA). Briefly, oocysts resuspended in 150 μl of QIAGEN® RLT lysis buffer and subjected to five freeze–thaw cycles in liquid nitrogen and a 55 °C water bath. 30 μl of proteinase K (2 mg/ml) and 270 μl diethylpyrocarbonate (DEPC)-treated water (Promega, Madison, WI) were added to each sample, vortexed, and incubated for 1 h at 55 °C. Total …
Villegas et. al. (2010)	2010	oocysts	oocysts (VEG strain) of T. gondii	1×10^3 to 1×10^7 oocysts	NA	NA	Temperature + chemical	RNA extraction: 5x freeze–thaw cycles, QIAGEN® RNeasy micro kit (QIAGEN)			qPCR TaqMan single or duplex		N	SporoSAG gene (mRNA)	SporoSAG for GCG GAG ACA AGC GTT TTT TT; SporoSAG rev AGC CTG TGG CTG CGC TTT; FAM-SporoSAG-MGB CCT ATG CCA AAG AAC	not reported	124	NA	NA	NA	NA	NA	NA	NA	NA	NA	NA	NA	NA	NA	No	NA	NA	NA	NA	NA	NA	NA	NA	NA	NA	NA
Esmerini et al. (2010)	2010	mussels	Mytella guyanensis	300 mussels (20 groups of 15 mussels)	0/20 groups	Homogenization (mixer), Filtration (cheesecloth), centrifugation	Temperature + chemical	5x freeze -thaw cycles + phenol-chloroform (PC) method described by Pena et. al., (2006) and was based on Ausubel et al., (1999)			nested PCR		N	B1 gene	T1-Fext, AGCGTCTCTCTTCAAGCAGCGTA and T2-Rext TCCGCAGCGACTTCTATCTCTGT; T3-Fint, TGGGAATGAAAGAGACGCTAATGTG and T4-Rint, TTAAAGCGTTCGTGGTCAACTATCG (Yai et al., 2003).	not reported	155	0,5 x 10^4, 10^3. 10^2, 10^1 T. gondii oocysts spiked in tissue before homogenisation.		NA	NA	0.5x10^4 (5/8), 10^3 (2/8) with PC method; no detection wih GT method	NA	NA	NA	NA	NA	NA	NA	NA	No	NA	NA	NA	NA	NA	NA	NA	NA	Bioassay in mice: Parasites were isolated from mussel groups at 0.5x10^4, 10^3 and 10^2 oocyst concentrations	Oyster or mussel tissues and the enclosed liquid from each group were removed and placed in 500 ml beakers, homogenised with distilled water using a mixer and filtered through cheesecloth. Filtered material was pelleted by centrifugation (1000 g, 4 8C, 10 min) and then washed twice with TE buffer (10mM Tris–HCl pH 8.0; 1mM EDTA pH 8.0).	500µl samples of stored aliquots for DNA extraction: 3x washed in TE buffer (15,000 g, 5 min) and submitted to 5x freeze ( 192 °C, 1 min) thaw (65 °C, 2 min) cycles. phenol–chloroform (PC) described by Pena et al. (2006) and was based on Ausubel et al. (1999): digested by overnight incubation at 37 °C in lysis buffer (10mMTris–HCl, pH 8.0; 100mMNaCl; 25mMEDTA; 1% SDS; 400 mg/ml proteinase K). DNA…
Esmerini et al. (2010)	2010	oysters	(Crassostrea rhizophorae)	300 oysters (60 groups of 5 oysters)	2/60 groups of oysters (3.3%)	Homogenization (mixer), Filtration (cheesecloth), centrifugation	Temperature + chemical	5x freeze -thaw cycles + guanidine-thiocyanate method according to a modification (Sangioni et al., 2005) of a previously described protocol (Chomkzynski, 1993)					N	B1 gene	T1-Fext, AGCGTCTCTCTTCAAGCAGCGTA and T2-Rext TCCGCAGCGACTTCTATCTCTGT; T3-Fint, TGGGAATGAAAGAGACGCTAATGTG and T4-Rint, TTAAAGCGTTCGTGGTCAACTATCG (Yai et al., 2003).	not reported	155	0,5 x 10^4, 10^3. 10^2, 10^1 T. gondii oocysts spiked in tissue before homogenisation.		NA	NA	0.5x10^4 with PC method (1/11); 0,5 x 10^4 (7/11), 10^3 (5/11), 10^2 (3/8) wih GT method	NA	NA	NA	NA	NA	NA	NA	NA	No	NA	NA	NA	NA	NA	NA	NA	NA	Bioassay in mice: Parasites were isolated from oyster groups at 0.5x10^4, 10^3 oocyst concentrations and from	NA	500µl samples of stored aliquots for DNA extraction: 3x washed in TE buffer (15,000 g, 5 min) and submitted to 5x freeze ( 192 °C, 1 min) thaw (65 °C, 2 min) cycles. The guanidine-thiocyanate (GT) method according to a modification (Sangioni et al., 2005) of a previously described protocol (Chomkzynski, 1993): digested with GT (5 mol/l) for 10 min at room temperature. DNA was then extracted via a…
Herrmann et al. (2010)	2010	faeces	feline faeces	NS	total 46/18259 (0.25%); 105/18259 samples showed T. gondii like oocysts; 46/105 confirmed T. gondii (44%)	Flotation using 262 mg/ml ZnCl2 and 275 mg/ml NaCl (Schares et al., 2005) and combined sedimentation flotation (Schares et al., 2005)	Temperature + chemical	Schares et al., 2008 (incubated in 2 ml 4% NaOCl, 3x freeze/thaw cycles, incubation with OOC-lysis buffer, incubation with OOC-CTAB buffer, phenol/chloroform/isoamylalcohol extraction)	cPCR				N	529 RE	(final concentration: 0,5 mM), Tox4/Tox5 (Homan et al., 2000), Tox5/Tox-8 (Reischl et al., 2003)	not reported	NA	NA	NA	NA	NA	NA	NA	NA	NA	NA	NA	NA	NA	NA	No	NA	NA	NA	NA	NA	NA	NA	the proportion of T. gondii-positive samples collected between January and June (0.09%) was significantly lower than between July and December (0.31%). Among all the samples submitted between 2007 and 2008, the proportion of T. gondii-positive samples (n = 45, 0.25%) differed depending on the quarter of the year when the samples had been submitted. In the first (January–March), sec ond (April–Jun…	NA	NA	DNA from oocysts was extracted as described previously (Schares et al., 2008b). Briefly, oocysts stored in 1–2% K2Cr2O7 were washed four times by centrifugation (1100g, 7 min, without brake) in 15 ml PBS. The pellet, containing oocysts and remaining contaminants, was incubated in 2 ml 4% NaOCl (30 min, 37°C), then filled up to 12 ml with double distilled H2O and centrifuged (1100g, 7 min, without…
Shapiro et al. (2010)	2010	water	tap water, Sea water, Freshwater runoff	10 L	NA	Hollow-Fiber Ultrafiltration	Temperature + chemical	Directly from retentate: 3x freeze/thawcycles. lysate centrifuged (5 min at 4550xg) supernatant added to a QIAampMaxi Spin column (Qiagen)		qPCR TaqMan			N	ssrRNA	Tox18-213f: 5´-CCGGTGGTCCTCAGGTGAT-3´; Tox18-332r: 5´-TGCCACGGTAGTCCAATACAGTA-3´; Tox18-249p: 5´-FAM-ATCGCGTTGACTTCGGTCTGCGACTAMRA-3´ (Arkush et al., 2003).	not reported	NA	10, 100, 1000 oocysts/L	spiked tap water: 10 oocysts/L in 4/6 samples (67%), 100 oocysts/L in 6/6 samples (100%), 1000 oocysts/L in 6/6 samples (100%) spiked seawater water: 10 oocysts/L in 0/6 samples (0%), 100 oocysts/L in 0/6 samples (0%), 1000 oocysts/L in 6/6 samples (100%) spiked freshwater: 10 oocysts/L in 0/6 samples (0%), 100 oocysts/L in 0/6 samples (0%), 1000 oocysts/L in 0/6 samples (0%)	NA	NA	NA	NA	NA	NA	NA	NA	NA	NA	NA	No	NA	Using a new filter for each sample was not feasible due to the high cost of the hollow-fiber filters	NA	NA	NA	Y	NA	NA	For T. gondii oocysts, microscopy was more sensitive than TaqMan and conventional PCR, and allowed for detection of oocysts in all water samples tested	NA	10 ml of retentate 3x freeze/thawcycles. lysate centrifuged (5 min at 4550x g) supernatant added to a QIAampMaxi Spin column (Qiagen, Valencia, CA, USA) using a vacuum manifold (Qiagen) under a suction pressure of 800mbar. column was washed once with 5ml buffer AW1 (Qiagen) and 5 ml bufferAW2 (Qiagen). column placed in 50 ml collection tube, centrifuged (4550xg for 15min), incubated at 70°C for 1…
Shapiro et al. (2010)	2010	water	tap water, Sea water, Freshwater runoff	10 L	NA	Hollow-Fiber Ultrafiltration	Temperature + chemical	Directly from retentate: temperature and chemical: 1x freeze/thaw cycle followed by QIAamp DNeasy Blood and Tissue kit (Qiagen)			nested PCR		N	529 RE	(Homan et al., 2000). + Newly designed Internal primers for nested PCR: forward: 5´ AGAAGGGACAGAAGTCGAAG 3´ reverse: 5´ CTCCACTCTTCAATTCTCTCC 3´	not reported	NA	10, 100, 1000 oocysts/L	spiked tap water: 10 oocysts/L in 1/9 samples (11%), 100 oocysts/L in 8/9 samples (89%), 1000 oocysts/L in 9/9 samples (100%) spiked seawater water: 10 oocysts/L in 1/9 samples (11%), 100 oocysts/L in 8/9 samples (89%), 1000 oocysts/L in 9/9 samples (100%) spiked freshwater: 10 oocysts/L in 0/9 samples (0%), 100 oocysts/L in 0/9 samples (0%), 1000 oocysts/L in 0/9 samples (0%)	NA	NA	NA	NA	NA	NA	NA	NA	NA	NA	NA	No	NA	Using a new filter for each sample was not feasible due to the high cost of the hollow-fiber filters	NA	NA	NA	Y	NA	NA	NA	NA	1.5 ml retentate centrifuged at 13,000 rpm for 5 min. remaining 25 µl pellet extracted 1x freeze/thaw cycle followed by QIAamp DNeasy Blood and Tissue kit (Qiagen).
Shapiro et al. (2010)	2010	water	tap water, Sea water, Freshwater runoff	10 L	NA	Hollow-Fiber Ultrafiltration	Temperature + chemical	Membrane filtration of retentate: temperature and chemical: 1x freeze/thaw cycle followed by QIAamp DNeasy Blood and Tissue kit (Qiagen)			nested PCR		N	529 RE	(Homan et al., 2000). + Newly designed Internal primers for nested PCR: forward: 5´ AGAAGGGACAGAAGTCGAAG 3´ reverse: 5´ CTCCACTCTTCAATTCTCTCC 3´	not reported	NA	10, 100, 1000 oocysts/L	spiked tap water: 100 oocysts/L in 8/9 samples (89%), 1000 oocysts/L in 9/9 samples (100%) spiked seawater water: 10 oocysts/L in 1/9 samples (11%), 100 oocysts/L in 9/9 samples (100%), 1000 oocysts/L in 9/9 samples (100%) spiked freshwater: 10 oocysts/L in 0/9 samples (0%), 100 oocysts/L in 0/9 samples (0%), 1000 oocysts/L in 0/9 samples (0%)	NA	NA	NA	NA	NA	NA	NA	NA	NA	NA	NA	No	NA	Using a new filter for each sample was not feasible due to the high cost of the hollow-fiber filters	NA	NA	NA	Y	NA	NA	NA	NA	Membrane filtration of retentate. cover slips gently removed. membranes placed into 50 ml Falcon tubes + 5 ml of ultra-pure water. sonicated at 10% frequency for 3 min. 1.5 ml centrifuged at 13,000 rpm for 5 min. remaining 25 µl pellet extracted 1x freeze/thaw cycle followed by QIAamp DNeasy Blood and Tissue kit (Qiagen).
Shapiro et al. (2010)	2010	water	tap water, Sea water, Freshwater runoff	10 L	NA	Capsule filtration (Envirocheck_x0002_ HV capsules (Pall Corporation)	Temperature + chemical	Directly from eluate: temperature and chemical: 1x freeze/thaw cycle followed by QIAamp DNeasy Blood and Tissue kit (Qiagen)			nested PCR		N	529 RE	(Homan et al., 2000). + Newly designed Internal primers for nested PCR: forward: 5´ AGAAGGGACAGAAGTCGAAG 3´ reverse: 5´ CTCCACTCTTCAATTCTCTCC 3´	not reported	NA	10, 100, 1000 oocysts/L	spiked seawater water: 10 oocysts/L in 0 samples (0%), 100 oocysts/L in 2/9 samples (22%), 1000 oocysts/L in 7/9 samples (77%) spiked freshwater: 10 oocysts/L in 0 samples (0%), 100 oocysts/L in in 0 samples (0%), 1000 oocysts/L in 0 samples (0%)	NA	NA	NA	NA	NA	NA	NA	NA	NA	NA	NA	No	NA	NA	NA	NA	NA	Y	NA	NA	NA	NA	1.5 ml eluate centrifuged at 13,000 rpm for 5 min. remaining 25 µl pellet extracted 1x freeze/thaw cycle followed by QIAamp DNeasy Blood and Tissue kit (Qiagen).
Yang et al. (2009)	2009	water	stream water	20 L	NA	Capsule filtration (Envirocheck_x0002_ HV capsules (Pall Corporation)	Beat beating	FastDNA spin kit for soil (Qbiogene)		qPCR (LightCycler, FRET hybridization probes,+ melting curve analysis)			N	B1	Primer according to Burg, 1989; + newl designed probes: Tox-B1-P1, CCTCTGCTGGCGAAAAGTGAAATTCATGAG-fluorescein; Tox-B1-P2, Red 640-ATCTGTGCAACTTTGGTGTATTCGCAGAphosphate	not reported	193	0.5 ml of packed pellet from the processed water samples was seeded with oocysts:0, 1, 5, 10, 25, 50, 100, 200, 400, 800, 1600	detection of 400 oocysts/pellet in 6/6 (100%)	NA	NA	Based on dilution series of DNA extract from 6,000,000 tachyzoites: 1,5 Tachyzoiten/PCR in (4/4, 100%); 0,3 Tachyzoiten/PCR in (1/4, 25%), based on spiking of oocysts: 400 oocysts/pellet in 6/6 (100%)	NA	NA	unspecific products using oocyst spiked water concentrates	NA	NA	NA	NA	NA	No	NA	NA	NA	NA	NA	NA	NA	NA	Based on dilution series of DNA extract from 6,000,000 tachyzoites and oocyst-spiked water concentrates: Lower CT values and Lower sensitivity were obtained with B1 PCRs than with the 529-bp PCR. The differences in sensitivity between the 529 PCR and two B1 PCR assays were highly significant at 50, 25, and 10 oocysts/0.5 ml pellet (P <0.01). Better results with in house mixture than Master hybrid…	water filtration using Envirocheck HV filters (Pall Gelman Laboratory, Ann Arbor, MI) by following EPA Method 1623 to the IMS step	from water concentrates using the FastDNA spin kit for soil (Qbiogene, Irvine, CA) (Jiang, 2005): 0.5-ml pellet seeded with oocysts was transferred into a 2-ml tube containing the lysing matrix E from the FastDNA spin kit for soil. After adding 978 µl of sodium phosphate buffer and 122 µl of MT buffer from the kit, the tube was vortexed in a FastPrep instrument (Qbiogene) for 30 s at a speed sett…
Yang et al. (2009)	2009	water	stream water	20 L	NA	Capsule filtration (Envirocheck_x0002_ HV capsules (Pall Corporation)	Beat beating	FastDNA spin kit for soil (Qbiogene)		qPCR (LightCycler, FRET hybridization probes,+ melting curve analysis)			N	B1	Forward: GGAGGACTGGCAACCTGGTGTCG; reverse: TTGTTTCACCCGGACCGTTTAGCAG; probes: CGGAAATAGAAAGCCATGAGGCACTCC-fluorescein, Red 640-ACGGGCGAGTAGCACCTGAGGAGAT-phosphate (Costa, 2000)	not reported	126	0.5 ml of packed pellet from the processed water samples was seeded with oocysts:0, 1, 5, 10, 25, 50, 100, 200, 400, 800, 1600	detection of 200 oocysts/pellet in 6/6 (100%)	NA	NA	Based on dilution series of DNA extract from 6,000,000 tachyzoites: 37,5 Tachyzoiten/PCR in (4/4, 100%); 0,3 Tachyzoiten/PCR in (1/4, 25%); , based on spiking of oocysts: 200 oocysts/pellet in 6/6 (100%)	NA	NA	unspecific products using tachyzoite DNA extractions	NA	NA	NA	NA	NA	No	NA	NA	NA	NA	NA	NA	NA	NA	NA	NA	NA
Yang et al. (2009)	2009	water	stream water	20 L	NA	Capsule filtration (Envirocheck_x0002_ HV capsules (Pall Corporation)	Beat beating	FastDNA spin kit for soil (Qbiogene)		qPCR (LightCycler, FRET hybridization probes,+ melting curve analysis)			N	529 RE	Tox9, AGGAGAGATATCAGGACTGTAG Tox11, GCGTCGTCTCGTCTAGATCG probes: Tox-HP-1, GAGTCGGAGAGGGAGAAGATGTT-fluorescein; Tox-HP-2, Red 640-CCGGCTTGGCTGCTTTTCCTG-phosphate (Reischl, 2003)	not reported	163	0.5 ml of packed pellet from the processed water samples was seeded with oocysts:0, 1, 5, 10, 25, 50, 100, 200, 400, 800, 1600	detection of 10 oocysts/pellet in 6/6 (100%)	NA	NA	Based on dilution series of DNA extract from 6,000,000 tachyzoites: 0,3 Tachyzoiten/PCR in (4/4, 100%); 0,06 Tachyzoiten/PCR in (2/4, 50%); , based on spiking of oocysts: 10 oocysts/pellet in 6/6 (100%)	NA	NA	no unspecific amplification	NA	NA	NA	NA	NA	No	NA	NA	NA	NA	NA	NA	NA	NA	NA	NA	NA
Lass et al. (2009)	2009	soil	sand	40 g	18/101 (17,8%)	Flotation as discribed by Mizgajska-Wiktor (2005) in NaNO3	Beat beating	commercial Genomic Mini Kit (A&A Biotechnology)	cPCR				Y (negative samples presence of PCR inhibitors checked by mixing 2 μl of each DNA template from the soil sample with 1 μl of genomic DNA from the T. gondii RH strain in second PCR)	B1	TOXO1 (5'GGAACTGCATCCGTTCATGAG 3') and TOXO2 (5'TCTTTAAAGCGTTCGTGGTC3') (0,25 µM) method according to Schwab and Mc Devitt, 2003	not reported	194	10^4, 10^3, 10^2	NA	NA	NA	10^3 oocyst / 40g	NA	NA	NA	NA	NA	NA	NA	NA	No	NA	NA	NA	NA	NA	NA	comparison with two different commercial kits: NucliSENS miniMAG (bioMérieux, France) and Fast DNA Kit For Soil (Qbiogene, Carlsbad, CA). The less effective was the third method, while both the Genomic Mini and NucliSENS miniMAG kits showed comparable results being more sensitive (data not shown). Genomic Mini Kit, was less expensive; no inhibition in soil field samples	NA	flotation method followed by PCR analysis to detect Toxolasma DNA is useful only if a sample is highly contaminated with at least 10^3 oocysts	soil sample placed in a glass vessel was slightly mixed with 100 ml 5% NaOH solution on an automatic shaker for 20 min. centrifuged for 3 min at 200×g. pellet was washed with distilled water at 200×g for 3 min. The obtained pellet was suspended in NaNO3 saturated solution, thoroughly mixed, and then centrifuged for 3 min at 200×g. Next, the NaNO3 saturated solution was added until it reached the …
Lass et al. (2009)	2009	soil	sand	40 g	18 confirmed	Flotation as discribed by Mizgajska-Wiktor (2005) in NaNO3	Beat beating	commercial Genomic Mini Kit (A&A Biotechnology)	cPCR (confirmation of B1 positive samples)				N	529 RE (AF146527)	TOXO-F (5′ AGG CGA GGG TGA GGA TGA 3′) and TOXO-R (5′ TCG TCT CGT CTG GAT CGC AT 3′) (Cassaing, 2006)	not reported	194	NA	NA	NA	NA	NA	NA	NA	NA	NA	NA	NA	NA	NA	No	NA	NA	NA	NA	NA	NA	NA	NA	NA	NA	NA
Aubert and Villena (2009)	2009	water	public drinking water (PDW), underground water (UW) and raw surface water (RSW)	5-100 L	40/480	Capsule filtration and sucrose flotation according to Villena, 2004	Temperature & chemical according to Villena, 2004	3 x freeze (-80°C)-thawing cycles. proteinase K digestion of pellet (1 h at 60°C). QIAamp DNA minikits (Qiagen)		qPCR TaqMan			Y (N.S.)	B1	Taqman probe (10 pmoL/μL) 6FAM-TCTGTGCAACTTTGGTGTATT-CGCAG- TAMRA (Lin et al. 2000)	not reported	NA	NA	NA	NA	NA	NA	NA	NA	NA	NA	NA	NA	NA	NA	No	NA	NA	NA	NA	NA	N	13 environmental samples contained PCR inhibitors, which were overcome in 11 cases by addition of 8 µg of bovine serum albumin to PCR mixture.	NA	No information on different PCR amplifications	according to Villena, 2004	according to Villena, 2004
Aubert and Villena (2009)	2009	water	public drinking water (PDW), underground water (UW) and raw surface water (RSW)	5-100 L	40/480	Capsule filtration and sucrose flotation according to Villena, 2004	Temperature & chemical according to Villena, 2004	3 x freeze (-80°C)-thawing cycles. proteinase K digestion of pellet (1 h at 60°C). QIAamp DNA minikits (Qiagen)		qPCR TaqMan			Y (N.S.)	B1 (AF 487550 gene)	Taqman probe (10 pmoL/μL) 6FAMTAGATAGTCGAAAGGGAAAC-TAMRA (Homan et al. 2000)	not reported	NA	NA	NA	NA	NA	NA	NA	NA	NA	NA	NA	NA	NA	NA	No	NA	NA	NA	NA	NA	NA	NA	NA	NA	NA	NA
Aubert and Villena (2009)	2009	water	raw surface water (RSW)	5-45 L	5/100	Capsule filtration and sucrose flotation according to Villena, 2004	Temperature & chemical according to Villena, 2004	3 x freeze (-80°C)-thawing cycles. proteinase K digestion of pellet (1 h at 60°C). QIAamp DNA minikits (Qiagen)		qPCR TaqMan			Y (N.S.)	NS	NS	not reported	NA	NA	NA	NA	NA	NA	NA	NA	NA	NA	NA	NA	NA	NA	No	NA	NA	NA	NA	NA	NA	NA	NA	No information on which PCR was used	NA	NA
Aubert and Villena (2009)	2009	water	underground water (UW)	25-100 L	31/262	Capsule filtration and sucrose flotation according to Villena, 2004	Temperature & chemical according to Villena, 2004	3 x freeze (-80°C)-thawing cycles. proteinase K digestion of pellet (1 h at 60°C). QIAamp DNA minikits (Qiagen)		qPCR TaqMan			Y (N.S.)	NS	NS	not reported	NA	NA	NA	NA	NA	NA	NA	NA	NA	NA	NA	NA	NA	NA	No	NA	NA	NA	NA	NA	NA	NA	NA	No information on which PCR was used	NA	NA
Aubert and Villena (2009)	2009	water	public drinking water (PDW)	100 L	4/118	Capsule filtration and sucrose flotation according to Villena, 2004	Temperature & chemical according to Villena, 2004	3 x freeze (-80°C)-thawing cycles. proteinase K digestion of pellet (1 h at 60°C). QIAamp DNA minikits (Qiagen)		qPCR TaqMan			Y (N.S.)	NS	NS	not reported	NA	NA	NA	NA	NA	NA	NA	NA	NA	NA	NA	NA	NA	NA	No	NA	NA	NA	NA	NA	NA	NA	NA	No information on which PCR was used	NA	NA
Sotiriadoua and Karanis (2008)	2008	water	NA	NA	25/ 52 (48%)	Water concentrates from Karanis, 2006: flocculation with Al2(SO4)3. lysis buffer. Purification by discontinuous sucrose gradients	Chemical	Conventional phenol/chloroform extraction (Kourenti and Karanis 2004, 2006) for tachyzoites, oocysts and water pellets				LAMP	N	B1 (AF179871)	BIP (B1-B2c) 5′-TCGCAACGGAGTTCTTCCCAGTTTTGGCCTGATATTACGACGGAC-3′ FIP (F1c-F2) 5′-TGACGCCTTTAGCACATCTGGTTTTTGATGCTCAAAGTCGACCGC -3′ B3: 5′-CAGACAGCGAACAGAACAGA -3′ F3: 5′-GGGAGCAAGAGTTGGGACTA-3′	not reported	210	26 water pellets spiked with 10 oocysts	NA	NA	100% for oocyst spiked water pellets	10^−1 tachyzoites (DNA extracts from 10^4 - 10^-1 tachyzoites)	NA	NA	100% Specificity tested against Giardia lamblia, C. parvum, Neospora caninum, Trypanosoma brucei, and Babesia gibsoni	NA	NA	NA	NA	NA	No	NA	NA	NA	NA	NA	N	NA	NA	no Toxoplasma oocysts detected in 52 natural environmental samples by immunofluorescence assay (IFA)	Karanis, 2006: flocculation with Al2(SO4)3. After settlement, incubated with lysis buffer, washed twice with distilled water. discontinuous Sheather's sugar gradient solution, final pellets stored at 4 °C	conventional phenol/chloroform extraction (Kourenti and Karanis 2004, 2006) for tachyzoites, oocysts and water pellets
Sotiriadoua and Karanis (2008)	2008	water	NA	NA	NA	Water concentrates from Karanis, 2006: flocculation with Al2(SO4)3. lysis buffer. Purification by discontinuous sucrose gradients	Chemical	Conventional phenol/chloroform extraction (Kourenti and Karanis 2004, 2006) for tachyzoites, oocysts and water pellets				LAMP	N	TgOWP (AY465428)	BIP (B1-B2c): 5′-TGTCCTCAAGGATTCGCCTTCGTTTTAGACTCTAGGCGGCACTG-3′ FIP (F1c-F2): 5′-CGTAGCCTCGTGGACAGCTGTTTTGCAAGGGATGTGTGACCG-3′ B3: 5′-TCCGTTGTCTTGTCGTTTGT-3′ F3: 5′-CCCCCTAAGAGCAAGCAC-3′	not reported	210	NA	NA	NA	NA	10^−1 tachyzoites (DNA extracts from 10^4 - 10^-1 tachyzoites)	NA	NA	100% Specificity tested against Giardia lamblia, C. parvum, Neospora caninum, Trypanosoma brucei, and Babesia gibsoni	NA	NA	NA	NA	NA	No	NA	NA	NA	NA	NA	N	NA	NA	NA	NA	NA
Sotiriadoua and Karanis (2008)	2008	water	NA	NA	7/52 (13,5%)	Water concentrates from Karanis, 2006: flocculation with Al2(SO4)3. lysis buffer. Purification by discontinuous sucrose gradients	Chemical	Conventional phenol/chloroform extraction (Kourenti and Karanis 2004, 2006) for tachyzoites, oocysts and water pellets			nested PCR		N	18S-rRNA	Kourenti and Karanis (2004)	not reported	NA	26 water pellets spiked with 10 oocysts	NA	NA	53.8% for oocyst spiked water pellets	NA	NA	NA	NA	NA	NA	NA	NA	NA	No	NA	NA	NA	NA	NA	N	NA	NA	NA	NA	NA
Schares et. al (2008)	2008	faeces	feline faecal	NA	26/24,106 (0,11%) positive	Flotation method using 262 mg/ml ZnCl2 and 275 mg/ml NaCl (Schares et al., 2005) and microscopy. Positive faecal samples for oocysts re-examined by a combined sedimentation and flotation method (Schares et al., 2005; Schares, 2007)	Chemical	Phenol-chloroform-isoamylalcohol extraction and ethanol precipitation (Schares et al., 2005; Schares, 2007)	cPCR				N	529 RE	Tox5 and Tox-8 primers (Homan et al., 2000; Reischl et al., 2003)	not reported	529	1, 10, 100 T. gondii oocysts mixed with 100 H. hammondi oocysts	NA	NA	NA	highest sensitivity with 1 T. gondii oocyst detected in 100 H. hammondi oocysts	NA	NA	mixed infection of H. hammondi and T. gondii or by a non-specific binding to H. hammondi.	NA	NA	NA	NA	NA	No	NA	NA	NA	NA	NA	NA	NA	NA	the highest sensitivity was the Tox-8/Tox5 PCR; With the 529 bp target, only very weak reactions were observed in three samples with H. hammondi when the primer pair Tox5 (Homan et al., 2000) and Tox-8 (Reischl et al., 2003) was used, but they were not seen with the Tox4/Tox5 pair (Homan et al., 2000). The latter primer pair can therefore be regarded as specific for T. gondii relative to H. hammo…	NA	NA
Schares et. al (2008)	2008	faeces	feline faecal	NA	26/24,106 (0,11%) positive	Flotation method using 262 mg/ml ZnCl2 and 275 mg/ml NaCl (Schares et al., 2005) and microscopy. Positive faecal samples for oocysts re-examined by a combined sedimentation and flotation method (Schares et al., 2005; Schares, 2007)	Chemical	Phenol-chloroform-isoamylalcohol extraction and ethanol precipitation (Schares et al., 2005; Schares, 2007)	cPCR				N	529 RE	TOX4, CGCTGCAGGGAGGAAGACGAAAGTTG, TOX5, CGCTGCAGACACAGTGCATCTGGATT (Homan et al., 2000),	not reported	529	1, 10, 100 T. gondii oocysts mixed with 100 H. hammondi oocysts	NA	NA	NA	10 T. gondii oocyst detected in 100 H. hammondi oocysts	NA	NA	no unspecific binding to H. hammondi	NA	NA	NA	NA	NA	No	NA	NA	NA	NA	NA	NA	NA	NA	NA	NA	NA
Schares et. al (2008)	2008	faeces	feline faecal	NA	26/24,106 (0,11%) positive	Flotation method using 262 mg/ml ZnCl2 and 275 mg/ml NaCl (Schares et al., 2005) and microscopy. Positive faecal samples for oocysts re-examined by a combined sedimentation and flotation method (Schares et al., 2005; Schares, 2007)	Chemical	Phenol-chloroform-isoamylalcohol extraction and ethanol precipitation (Schares et al., 2005; Schares, 2007)	cPCR				N	B1	oligo 1 (5'-GGAACTGCATCCGTTCATGAG) oligo 2 (5'- TAATACGACTCACTATAGGGTGCATAGGTTGCAGT CACTG) (Burg et al. 1989)	oligo1 694 to 714 oligo2 757 to 776	529	1, 10, 100 T. gondii oocysts mixed with 100 H. hammondi oocysts	NA	NA	NA	100 T. gondii oocyst detected in 100 H. hammondi oocysts	NA	NA	mixed infection of H. hammondi and T. gondii or by a non-specific binding to H. hammondi.	NA	NA	NA	NA	NA	No	NA	NA	NA	NA	NA	NA	NA	NA	NA	NA	NA
Schares et. al (2008)	2008	faeces	feline faecal	NA	26/24,106 (0,11%) positive	Flotation method using 262 mg/ml ZnCl2 and 275 mg/ml NaCl (Schares et al., 2005) and microscopy. Positive faecal samples for oocysts re-examined by a combined sedimentation and flotation method (Schares et al., 2005; Schares, 2007)	Chemical	Phenol-chloroform-isoamylalcohol extraction and ethanol precipitation (Schares et al., 2005; Schares, 2007)			nested PCR + sequencing		N	ITS1 gene of rRNA gene	external primers GS1 (5´-AATTATTCGGACCGTTTTGTGG-3´) and GS4 (5´-TCAATGAAGAAGCCACCGTATC- 3´) and the internal primers JS4 and Tim11; GS1 and Tim11 as external primers and JS4 and GS2 (5´-AGTTCGCTGCGTCCTTCATC-3´) as internal primers	not reported	529	NA	NA	NA	NA	NA	NA	NA	NA	NA	NA	NA	NA	NA	No	NA	NA	NA	NA	NA	NA	NA	NA	NA	NA	NA
Kourenti and Karanis (2006)	2006	water	tap water	50 ml	NA	Centrifugation (2100×g for 10 min), Purification by discontinuous sucrose gradients	Unknown	DNA extraction (Kourenti and Karanis 2004)			nested PCR (conventional PCR Kourenti and Karanis 2004 modified)		N	18A-rRNA	forward external primer (323F, 5'-GACGGTACTGTATTGGACTA-3') and the reverse external primer (855R, 5'-TACTTCAGTCCTAGAAACCA-3') internal primer according to Kourenti and Karanis 2004	not reported	533 external, 341 internal fragment	50-ml tap water seeded with 10^5–10^0 purified Toxoplasma oocysts (unsporulated & sporulated)	Sporulated oocysts: all three supernatant layers, an average recovery efficiency of around 90% (90.4± 9% for DX and 90.1±11.1% for AHC1); unsporulated oocysts: average recovery efficiencies for all three supernatant layers were 85.2% ± 6.8 for DX and 80.9% ± 2.8 for AHC1	NA	NA	Up to 10^3 oocysts belonging to DX strain (3/3) and up to 10^2 oocysts belonging to AHC1 strain (1/3)	NA	NA	NA	NA	NA	NA	NA	NA	No	NA	NA	NA	NA	NA	NA	NA	Unlike filtration, no elution steps are needed to wash out and isolate the parasites from the filters, a procedure that is time consuming and might result in poor oocyst recoveries.Following concentration from water, Toxoplasman oocysts should be purified by discontinuous sucrose gradients, a method which is easy to perform, inexpensive, and may yield large numbers of purified oocysts. Our method…	NA	50-ml tap water seeded with 10^5–10^0 purified Toxoplasma oocysts centrifugation (2100 g for 10 min), 10-ml pellets were laid over discontinuous sucrose gradients and centrifuged (1200 g for 30 min). layers were transferred & pooled and washed with de-mineralized water twice. The final 1,5-ml pellets centrifuged at 2100 g for 10 min, 200-µl pellets were supplemented with TE buffer (10 mmol l)1 Tr…	NA
Kourenti and Karanis (2006)	2006	water	40 samples (river water, 24 samples; ground water, 7 samples; sea water, 9 samples)	10 L	0/40	Al2(SO4)3 flocculation (Kourenti et al., 2003) and discontinuous sucrose gradient	Unknown	DNA extraction (Kourenti and Karanis 2004)			nested PCR (conventional PCR Kourenti and Karanis 2004 modified)		N	18A-rRNA	forward external primer (323F, 5'-GACGGTACTGTATTGGACTA-3') and the reverse external primer (855R, 5'-TACTTCAGTCCTAGAAACCA-3') internal primer according to Kourenti and Karanis 2004	not reported	533 external, 341 internal fragment	pellet aliquots (100%, 10%, 1% and 0.1% of the available sample volumes) were seeded with 10^3 T. gondii oocysts to evaluate inhibition pellet aliquots seeded with 10^2, 10^1 and 10^0 oocysts to evaluate sensitivity		NA	NA	most frequent detection sensitivities were: 10^2 oocysts in 10% aliquots for river water; 10^1 oocysts in 10% aliquots for well water;10^1 oocysts in 10% aliquots for sea water	NA	NA	NA	NA	NA	NA	NA	NA	No	NA	NA	NA	NA	NA	NA	Oocyst detection was generally inhibited in the 100% pellet aliquots, for all three water types analysed;	NA	NA	concentrated by Al2(SO4)3 flocculation (Kourenti et al. 2003 (in 5 l dark glass flasks). The final pellets (10 ml per sample) were purified by discontinuous sucrose gradients. centrifugation at 2100 g for 10 min;	NA
Kourenti and Karanis (2006)	2006	water	60 samples: river water (24 samples),reservoir untreated water (three samples), well water (five samples), spring water (five samples), tap water (12 samples), sewage water (10 samples) and recreational water (one sample).	10 L, but only 10% aliquots for DNA extraction	4/60 (0/60 a week later)	Al2(SO4)3 flocculation (Kourenti et al., 2003) and discontinuous sucrose gradient, DNA extraction from 10% aliquots removed from the final sample pellets	Unknown	DNA extraction (Kourenti and Karanis 2004)			nested PCR (conventional PCR Kourenti and Karanis 2004 modified)		N	18A-rRNA	forward external primer (323F, 5'-GACGGTACTGTATTGGACTA-3') and the reverse external primer (855R, 5'-TACTTCAGTCCTAGAAACCA-3') internal primer according to Kourenti and Karanis 2004	not reported	533 external, 341 internal fragment			NA	NA	NA	NA	NA	NA	NA	NA	NA	NA	NA	No	NA	NA	NA	NA	NA	NA	PCR inhibition in river water (six of 24 samples), in tap water (one of 12 samples) and in sewage water (two of 10 samples), and persisted even after addition of BSA in the third PCR run	NA	NA	NA	NA
Sroka et al. (2006)	2006	water	114 samples of drinking water (80 from shallow houshold wells with a windlass, 16 from deep wells with a pump and 18 from the water supply system)	5 L	31/114 (27,2%) (30 SW and 1 DW)	(Isaac-Renton et al., 1998) filtration through cellulose filters (0.45 µm) and flotation	Chemical	commercial kit (Genomic Mini, A&A Biotechnology)	cPCR(in two subsequent reactions with the same pair of primers)				N	gene fragment coding 65kDa antigen protein	PCR kit obtained from DNA-GDANSK ll s.c. (Gdansk, Poland)	not reported	262			NA	NA	NA	NA	NA	NA	NA	NA	NA	NA	NA	No	NA	NA	NA	NA	NA	NA	NA	NA	15 samples positive (13,2%) by Microscopic examination. A highly significant correlation was observed between the detection of T. gondii oocysts in the microscopic examination nd a positive result of PCR test.	isolation trials were performed based on the method described by Isaac-Renton et al. [8]. water filtered through cellulose filters with a pore diameter of 0.45 μm. The filters were washed with phosphate buffer (PBS) of pH 7.8, with the addition of 0.01% Tween 80, which was then centrifuged for 10 min at 1,050 × g. The pellet obtained was suspended in 20 ml of distilled water. flotation: 53 g sacc…	commercial kit (Genomic Mini, A&A Biotechnology, Gdynia, Poland), DNA was isolated from water sediment by lysis in the lysing LT buffer containing proteinase K (15 hrs at 50ºC). Then the material was placed on a mini-column with a silica bed. The isolated DNA was washed out by means of low-ion buffers.
Villena et al. (2004)	2004	water	deionized water (DW), public drinking water (PDW), underground water (UW) and raw surface water (RSW)	40-100 liters for seeding, 7-100 liters for environmental samples	10/125 interpretable results (8%)	Capsule filtration and sucrose flotation	Temperature + chemical	3 x freeze (-80°C)-thawing cycles, proteinase K digestion of pellet (1 h at 60°C). QIAamp DNA minikits (Qiagen)		qPCR TaqMan			Y (artificial: part of B1 gene in plasmid; second qPCR reaction with different primers and SYBRgreen)	B1	Toxo-F (5µM; 5'-TCCCCTCTGCTGGCGAAAAGT-3') and Toxo-R (5µM; 5'-AGCGTTCGTGGTCAACTATCGATTG-3') (Lin, 2000) TaqMan fluorescent probe (2 µM; 5´FAM-TCT GTG CAA CTT TGG TGT ATT CGCAG-3´TAMRA)	not reported	NA	DW and PDW (100 l) were seeded with 10^2 or 10^3 oocysts and RSW (40 l) was seeded with 4 x 10^4, 4 x 10^3 or 4 x10^2 oocysts	1-100 oocysts/l depending sample source	NA	NA	NA	NA	NA	NA	NA	NA	NA	NA	NA	No	NA	NA	NA	NA	NA	Y	53 environmental samples contained PCR inhibitors, which were overcome in 39 cases by addition of 8 µg of bovine serum albumin to PCR mixture. Inhibitors were more frequent in RSW (29 of 45; 64.4%) than in UW (18 of 50; 36%) or PDW (6 of 44; 13.6%).	While flocculation is simple and inexpensive, filtration is more robust for processing turbid water. Moreover, samples concentrated by filtration are less likely to contain PCR inhibitors, which appeared to be eliminated by using GES filters. The concentration-filtration process leads to the accumulation of debris in the filter, and oocyst detection requires clarification procedures to separate o…	PCR was more sensitive than mouse inoculation; No major difference was found between the two capsules, and GEHV could thus be considered interesting for filtering larger volumes	filtration and flotation: filtration of water with original Gelman Envirochek Standard (GES) and Envirochek HV (GEHV) (for high volumes > 500 liters) (Pall Gelman Laboratory)). Particulate matter eluted from filter with elution buffer (Tween 80 and Laureht-12). Eluates were centrifuged (30 min at 1,250x g and 4°C); pellet suspended in sucrose suspension (density, 1.15; ratio:1:3). centrifugation …	sediment resuspended in 1 ml Tris-EDTA. centrifuged (3 min at 1,250xg). 3 cycles of freezing (-80°C)-thawing, pellet subjected to proteinase K digestion (1 h at 60°C). QIAamp DNA minikits (Qiagen, Courtaboeuf, France)
Villena et al. (2004)	2004	water	deionized water (DW)	100 liters for seeding	NA	Capsule filtration and sucrose flotation	Temperature + chemical	3 x freeze (-80°C)-thawing cycles, proteinase K digestion of pellet (1 h at 60°C). QIAamp DNA minikits (Qiagen)		qPCR TaqMan			Y (artificial: part of B1 gene in plasmid; second qPCR reaction with different primers and SYBRgreen)	B1	Toxo-F (5µM; 5'-TCCCCTCTGCTGGCGAAAAGT-3') and Toxo-R (5µM; 5'-AGCGTTCGTGGTCAACTATCGATTG-3') (Lin, 2000) TaqMan fluorescent probe (2 µM; 5´FAM-TCT GTG CAA CTT TGG TGT ATT CGCAG-3´TAMRA)	not reported	NA	10^2 & 10^3 oocysts/100 l = 1-10 oocysts/1 l	1 oocyst/l in 60% of cases (6/10), 10 oocysts/l in 100% of cases (10/10)	NA	NA	NA	NA	NA	NA	NA	NA	NA	NA	NA	No	NA	NA	NA	NA	NA	Y	NA	NA	NA	NA	NA
Villena et al. (2004)	2004	water	public drinking water (PDW)	100 liters for seeding, 100 liters for environmental samples	44	Capsule filtration and sucrose flotation	Temperature + chemical	3 x freeze (-80°C)-thawing cycles, proteinase K digestion of pellet (1 h at 60°C). QIAamp DNA minikits (Qiagen)		qPCR TaqMan			Y (artificial: part of B1 gene in plasmid; second qPCR reaction with different primers and SYBRgreen)	B1	Toxo-F (5µM; 5'-TCCCCTCTGCTGGCGAAAAGT-3') and Toxo-R (5µM; 5'-AGCGTTCGTGGTCAACTATCGATTG-3') (Lin, 2000) TaqMan fluorescent probe (2 µM; 5´FAM-TCT GTG CAA CTT TGG TGT ATT CGCAG-3´TAMRA)	not reported	NA	10^2 & 10^3 oocysts/100 l = 1-10 oocysts/1 l	1 oocyst/l in 50% of cases (5/10), 10 oocysts/l in 60% of cases (6/10)	NA	NA	NA	NA	NA	NA	NA	NA	NA	NA	NA	No	NA	NA	NA	NA	NA	Y	NA	NA	NA	NA	NA
Villena et al. (2004)	2004	water	raw surface water (RSW)	40 liters for seeding, 7-45 liters for environmental samples	45	Capsule filtration and sucrose flotation	Temperature + chemical	3 x freeze (-80°C)-thawing cycles, proteinase K digestion of pellet (1 h at 60°C). QIAamp DNA minikits (Qiagen)		qPCR TaqMan			Y (artificial: part of B1 gene in plasmid; second qPCR reaction with different primers and SYBRgreen)	B1	Toxo-F (5µM; 5'-TCCCCTCTGCTGGCGAAAAGT-3') and Toxo-R (5µM; 5'-AGCGTTCGTGGTCAACTATCGATTG-3') (Lin, 2000) TaqMan fluorescent probe (2 µM; 5´FAM-TCT GTG CAA CTT TGG TGT ATT CGCAG-3´TAMRA)	not reported	NA	4 x 10^4, 4 x 10^3 or 4 x10^2 oocysts /40 l = 10-1000 oocysts/1 l	10 oocyst/liter in 0% of cases (0/10), 100 oocysts/l in 20% of cases (2/10) &1000 oocysts/l in 50% of cases (5/10)	NA	NA	NA	NA	NA	NA	NA	NA	NA	NA	NA	No	NA	NA	NA	NA	NA	Y	NA	NA	NA	NA	NA
Villena et al. (2004)	2004	water	underground water (UW)	25-100 liters for environmental samples	50	Capsule filtration and sucrose flotation	Temperature + chemical	3 x freeze (-80°C)-thawing cycles, proteinase K digestion of pellet (1 h at 60°C). QIAamp DNA minikits (Qiagen)		qPCR TaqMan			Y (artificial: part of B1 gene in plasmid; second qPCR reaction with different primers and SYBRgreen)	B1	Toxo-F (5µM; 5'-TCCCCTCTGCTGGCGAAAAGT-3') and Toxo-R (5µM; 5'-AGCGTTCGTGGTCAACTATCGATTG-3') (Lin, 2000) TaqMan fluorescent probe (2 µM; 5´FAM-TCT GTG CAA CTT TGG TGT ATT CGCAG-3´TAMRA)	not reported	NA	NA	NA	NA	NA	NA	NA	NA	NA	NA	NA	NA	NA	NA	No	NA	NA	NA	NA	NA	N	NA	NA	NA	NA	NA
Matsuo et al. (2004)	2004	soil	NA	30 g per sample	NA	Sucrose flotation with addition of 0.1% gelatine into washing and floating solutions	Chemical	Phenol-chloroform solution, precipitated by isopropyl alcohol	cPCR				N	B1 gene	5'-GGAACTGCATCCGTTCATGAG-3' and 5'-TCTTTAAAGCGTTCGTGGTC-3'	position 694-714 and 887-868	194	30 g were spiked with oocysts ( 0, 10, 25, 50, 100, 500).	0.21	NA	NA	25 oocysts/30 g soil or 1oocyst/1 g soil	NA	NA	NA	NA	NA	NA	NA	NA	No	NA	NA	NA	NA	NA	NA	DNA extraction with 1% polyvinylpyrrolidone (PVP) in TE buffer, heating and cooling (at 98ºC for 10 minutes followed by 4ºC for 10 minutes) of sample, and by treating the sample with 100 mM NaCl & addition of 10 μM of bovine serum albumin (BSA) in reaction decreased PCR inhibition. The addition of 0.1% gelatin in washing and floating solutions yielded a significantly higher number of oocysts from…	NA	NA	Firstly, the oocyst spiked soil sample (30 g) was filtered through a 150 μm mesh, suspended in 50 ml of 0.1% Tween 80 solution, centrifuged at 1,100g for 10 minutes, and then the supernatant was discarded. The sediment was then suspended in 5 ml of sucrose solution (specific gravity 1.200), centrifuged as described above, and the supernatant was transferred to another tube. The supernatant, after…	centrifuged debris was suspended in 100 μl TE buffer (10 mM Tris-HCl, 1 mM EDTA-2Na; pH 8.0) containing 1.5%nSDS, and allowed to stand at room temperature for 30 minutes. DNA was extracted by an equal volume of phenol-chloroform solution, precipitated by isopropyl alcohol at -20ºC, washed with 80% ethanol and finally the pellet was dried. The dried pellet, dissolved in 8 μl of sterile distilled w…
Kourenti and Karanis (2004)	2004	water	demineralized and tap water	1 L	NA	Centrifugation (Kourenti et. al., 2003)	Temperature + chemical	Adapted from Appelbee et al., (2003): boiling in TE buffer + 10% SDS solution; 9x freeze–thaw cycles; Proteinase K overnight digestion; phenol:chloroform:isoamylalcohol extraction	cPCR				Y (universal Primer)	18S-rRNA	300F 5'-AGGCTTCGATTCCGGAG-3' Rev 5'-GTGGAGAAATCCAGAA-3' MacPherson and Gajadhar, 1993)	370-386 Forw 696-711 rev	341	Demineralised and tap water replicates (1 l) spiked with 1 × 10^5 purified sporulated or unsporulated oocysts. Dilution of resulting DNA- corresponding to 10^2, 10^1, 10^0, 10^–1 and 10^–2 oocysts	NA	NA	NA	0.1 oocysts; according to MacPherson and Gajadhar (1993): 0.01 tachyzoites	NA	NA	NA; according to MacPherson and Gajadhar (1993): 100% (cat, dog, swine, cattle, human; Sarcocystis cruzi, Eimeria; ahsata, E. vermiformis; Escherichia coli)	NA	NA	NA	100% (5/5)	NA	No	NA	NA	NA	NA	NA	Y	NA	NA	NA	concentrate water samples, using either centrifugation or flocculation with Fe2(SO4)3 or Al2(SO4)3 (Kourenti et al., 2003). Parasites in concentrated pellets (1 ml) counted (Neubauer haemocytometer), pellets stored at 4°C.	adapted from Appelbee et al. (2003): 50 μL aliquot of concentrated pellet + TE buffer (10 mM Tris-HCl pH 8.0, 0.1 mM EDTA pH 8.0) up to a final volume of 400 μL; +60 μL of 10% SDS solution, boiled at 100°C for 40 min. 9x freeze–thaw cycles in liquid nitrogen and 100°C water bath; + 15 μL of Proteinase K (20 mg/ml), overnight digestion at 56°C; + 100 μL 5 M NaCl, vortexed consistently and incubate…
Kourenti and Karanis (2004)	2004	water	demineralized and tap water	1 L	NA	Flocculation with Fe2(SO4)3 (Kourenti et. al., 2003)	Temperature + chemical	Adapted from Appelbee et al., (2003): boiling in TE buffer + 10% SDS solution; 9x freeze–thaw cycles; Proteinase K overnight digestion; phenol:chloroform:isoamylalcohol extraction	cPCR				Y (universal Primer)	18S-rRNA	300F 5'-AGGCTTCGATTCCGGAG-3' Rev 5'-GTGGAGAAATCCAGAA-3' MacPherson and Gajadhar, 1993)	370-386 Forw 696-711 rev	341	Demineralised and tap water replicates (1 l) spiked with 1 × 10^5 purified sporulated or unsporulated oocysts. Dilution of resulting DNA- corresponding to 10^2, 10^1, 10^0, 10^–1 and 10^–2 oocysts	NA	NA	0% (No PCR products for samples using Fe2(SO4)3 flocculation)	NA; according to MacPherson and Gajadhar (1993): 0.01 tachyzoites	NA	NA	NA	NA	NA	NA	NA	NA	No	NA	NA	NA	NA	NA	Y	The Fe3+ ions might inhibit PCR, but they may also induce DNA base damage	NA	No PCR products were generated for samples using Fe2(SO4)3 flocculation	NA	NA
Kourenti and Karanis (2004)	2004	water	demineralized and tap water	1 L	NA	flocculation with Al2(SO4) (Kourenti et. al. 2003)	Temperature + chemical	Adapted from Appelbee et al., (2003): boiling in TE buffer + 10% SDS solution; 9x freeze–thaw cycles; Proteinase K overnight digestion; phenol:chloroform:isoamylalcohol extraction	cPCR				Y (universal Primer)	18S-rRNA	300F 5'-AGGCTTCGATTCCGGAG-3' Rev 5'-GTGGAGAAATCCAGAA-3' MacPherson and Gajadhar, 1993)	370-386 Forw 696-711 rev	341	Demineralised and tap water replicates (1 l) spiked with 1 × 10^5 purified sporulated or unsporulated oocysts. Dilution of resulting DNA- corresponding to 10^2, 10^1, 10^0, 10^–1 and 10^–2 oocysts	NA	NA	NA	0.1 oocysts; according to MacPherson and Gajadhar (1993): 0.01 tachyzoites	NA	NA	NA	NA	NA	NA	100% (5/5)	NA	No	NA	NA	NA	NA	NA	Y	NA	NA	NA	NA	NA
Schwab and McDevitt (2003)	2003	water	river water	10 L	NA	capsule filtration (Envirochek capsule filters (Pall Gelman))	Chemical	Proteinase K lysis + phenol-chloroform DNA extraction			qPCR (+EIA amplicon detection + Southern hybridization and detection)		Y(10 PCR units/reaction: 156-bp internal standard control, mofified B1 on plasmid)	B1 gene	Tox1, GGAACTGCATCCGTTCATGAG; Tox2, TCTTTAAAGCGTTCGTGGTC Burg et al. (1989); biotinylatedTox1 primer at 5´end for EIA PCR amplicon detection; Oligoprobes (Tox3, 5´-GGCGACCAATCTGCGAATACACC-3´ and Tox4, 5´-TCGTCAGTGACTGCAACCTATGC-3´) but 5´ end labeled with digoxigenin (Tox3dig and Tox4dig) for Southern hybridization detection and 5´ end labeled with fluorescein isothiocyanate (FITC) (Tox3FITC and T…	not reported	193	1. to evaluate sensitivity: 408, 41, and 4 T. gondii oocysts in aqueous solution extracted with different protocols for sensitivity 2. to evaluate inhibition: water concentrates (pellets) were diluted 10-, 100-, and 1,000- fold , Portions of each dilution series (n =4) seeded with 100 oocysts	41 oocysts	NA	NA	41 oocysts	NA	NA	NA	NA	NA	NA	NA	NA	No	NA	NA	NA	NA	NA	NA	more effective in removing inhibitors from water concentrates	NA	Oocyst extraction methods varied in their ability to remove inhibitors and detect T. gondii oocysts. The freeze-thaw method was not as effective in removing inhibitors, with sample inhibition consistently present in 10- and 100-fold dilutions of packed-pellet suspensions. The enzymatic digestion-precipitation method showed a 10-fold improvement in sensitivity, with inhibition present only at 10-f…	Filtration using Envirochek capsule filters (Pall Gelman); eluted with an aqueous buffered salt and detergent solution according to EPA method 1623. centrifugation of eluate resulting in 0.3 ml pellet	Oocyst enzyme digestion and phenol-chloroform DNA extraction. oocysts in aqueous samples mixed 1 : 5 with proteinase K lysis buffer (10 mg of proteinase K/ml, 120 mM NaCl, 10 mM Tris [pH 7.5], and 0.1% sodium dodecyl sulfate [SDS]). After mixing, the samples were incubated at 55°C for 1 h. After cooling to room temperature, an equal volume of phenol-chloroform- isoamyl alcohol (25:24:1) was added…
Schwab and McDevitt (2003)	2003	water	river water	10 L	NA	capsule filtration (Envirochek capsule filters (Pall Gelman))	Temperature	Freeze-thaw					Y(10 PCR units/reaction: 156-bp internal standard control, mofified B1 on plasmid)	"	Tox1, GGAACTGCATCCGTTCATGAG; Tox2, TCTTTAAAGCGTTCGTGGTC Burg et al. (1989); biotinylatedTox1 primer at 5´end for EIA PCR amplicon detection; Oligoprobes (Tox3, 5´-GGCGACCAATCTGCGAATACACC-3´ and Tox4, 5´-TCGTCAGTGACTGCAACCTATGC-3´) but 5´ end labeled with digoxigenin (Tox3dig and Tox4dig) for Southern hybridization detection and 5´ end labeled with fluorescein isothiocyanate (FITC) (Tox3FITC and T…	not reported	193	1. to evaluate sensitivity: 408, 41, and 4 T. gondii oocysts in aqueous solution extracted with different protocols for sensitivity 2. to evaluate inhibition: water concentrates (pellets) were diluted 10-, 100-, and 1,000- fold , Portions of each dilution series (n =4) seeded with 100 oocysts	41 oocysts	"	NA	41 oocysts	NA	NA	NA	NA	NA	NA	NA	NA	No	NA	NA	NA	"	"	"	less effective in removing inhibitors from water concentrates	NA	"	Filtration using Envirochek capsule filters (Pall Gelman); eluted with an aqueous buffered salt and detergent solution according to EPA method 1623. centrifugation of eluate resulting in 0.3 ml pellet	oocysts in aqueous samples: 3x cycles of freezing for 3 min in a dry-ice and ethanol slurry and thawing for 5 min at 55°C. Released DNA was then analyzed directly by PCR.
Arkush et al. (2003)	2003	mussels	haemocyte pellet, gill supernatant, or digestive gland homogenate of Wild bay mussels (M. galloprovincialis), California	20–50 mg	NA	centrifugation of hemolymph	Mechanical + chemical	NA extraction: GenoGrinder2000 + 6700 Automated Nucleic Acid workstation		qPCR TaqMan			Y (Mytilus/Geukensia ssrRNA)	18S rRNA (U03070)	Tox18-213f 5´-CCGGTGGTCCTCAGGTGAT-3´ Tox18-249p 5´-FAM-ATCGCGTTGACTTCGGTCTGCGAC-TAMRA-3´ Tox18-332r 5´-TGCCACGGTAGTCCAATACAGTA-3´	not reported	120	NA	NA	NA	NA	10 molecules (10-fold dilutions of cloned B1 and ssrRNA in plasmid)	NA	NA	100% (Cryptosporidium parvum, Sarcocystis neurona, Sarcocystis falcatula, Sarcocystis cruzi, Sarcocystis arienticanis, Sarcocystis miescheriana, Sarcocystis tenella, Sarcocystis gigantean, Sarcocystis muris, Neospora caninum, Neospora hughesi); no amplification of T.gondii-specific ssrRNA in control (non-exposed) mussels	>95% (DNA of types I, II, and III) efficiencies within a 10% range for oocysts -derived DNA	NA	NA	NA	NA	Y	NA	NA	NA	NA	NA	Y	NA	NA	NA	Using a 25-G, 1.5 inch needle and a 3-ml syringe, up to 500 ml of haemolymph was extracted from the posterior adductor muscle. haemolymph was centrifuged at 16,000 x g to obtain a pellet of haemocytes	tissue collected, stored frozen, for RNA extraction transferred in 96-deep well plates +2 grinding beads, + 800 ml of 1 x ABI lysis buffer (Applied Biosystems); ground in GenoGrinder2000 (SpexCertiprep) for 2 min at 1,500 strokes per min. After 30 min at 4 °C, total RNA extracted using a 6700 Automated Nucleic Acid workstation (Applied Biosystems); RNA eluted in 100 ml of RNA elution solution (Ap…
Arkush et al. (2003)	2003	mussels	haemocyte pellet, gill supernatant, or digestive gland homogenate of Wild bay mussels (M. galloprovincialis), California	20–50 mg	NA	centrifugation of hemolymph	Mechanical + chemical	NA extraction: GenoGrinder2000 + 6700 Automated Nucleic Acid workstation		qPCR TaqMan			Y (Mytilus/Geukensia ssrRNA)	B1 (AF179871; Burg et al., 1989)	ToxB-41f 5´-TCGAAGCTGAGATGCTCAAAGTC-3´ ToxB-69p 5´-FAM-ACCGCGAGATGCACCCGCA-TAMRA-3´ ToxB-169r 5´-AATCCACGTCTGGGAAGAACTC-3´	not reported	129	NA	NA	NA	NA	10 molecules (10-fold dilutions of cloned B1 and ssrRNA in plasmid)	NA	NA	100% (Cryptosporidium parvum, Sarcocystis neurona, Sarcocystis falcatula, Sarcocystis cruzi, Sarcocystis arienticanis, Sarcocystis miescheriana, Sarcocystis tenella, Sarcocystis gigantean, Sarcocystis muris, Neospora caninum, Neospora hughesi); no amplification of T.gondii-specific ssrRNA in control (non-exposed) mussels	>95% (DNA of types I, II, and III) efficiencies within a 10% range for oocysts -derived DNA	NA	NA	NA	NA	Y	NA	NA	NA	NA	NA	Y	NA	NA	NA	Using a 25-G, 1.5 inch needle and a 3-ml syringe, up to 500 ml of haemolymph was extracted from the posterior adductor muscle. haemolymph was centrifuged at 16,000 x g to obtain a pellet of haemocytes	tissue collected, stored frozen, for RNA extraction transferred in 96-deep well plates +2 grinding beads, + 800 ml of 1 x ABI lysis buffer (Applied Biosystems); ground in GenoGrinder2000 (SpexCertiprep) for 2 min at 1,500 strokes per min. After 30 min at 4 °C, total RNA extracted using a 6700 Automated Nucleic Acid workstation (Applied Biosystems); RNA eluted in 100 ml of RNA elution solution (Ap…
Arkush et al. (2003)	2003	mussels	haemocyte pellet, gill supernatant, or digestive gland homogenate of Wild bay mussels (M. galloprovincialis), California	20–50 mg	NA	centrifugation of hemolymph	Mechanical + chemical	NA extraction: GenoGrinder2000 + 6700 Automated Nucleic Acid workstation		qPCR TaqMan			N	Mytilus/Geukensia ssrRNA (M. galloprovincialis, Mytilus californianus, Mytilus edulis, Mytilus trossulus, and Geukensia denissa) as an endogenous control to assess RNA extraction efficiency	Myt18-412f 5´-CGGCTACCACATCCAAGGA-3´ Myt18-438p 5´-FAM-AGGCGCGCAAATTACCCACTCCTG-TAMRA-3´ Myt18-510r 5´-GCCTCGAAAGAGTCCCGTATT-3´	not reported	99	NA	NA	NA	NA	NA	NA	NA	no cross-reactivity against DNA of T. gondii oocysts	0.96	NA	NA	NA	NA	Y	NA	NA	NA	NA	NA	Y	NA	NA	NA	Using a 25-G, 1.5 inch needle and a 3-ml syringe, up to 500 ml of haemolymph was extracted from the posterior adductor muscle. haemolymph was centrifuged at 16,000 x g to obtain a pellet of haemocytes	tissue collected, stored frozen, for RNA extraction transferred in 96-deep well plates +2 grinding beads, + 800 ml of 1 x ABI lysis buffer (Applied Biosystems); ground in GenoGrinder2000 (SpexCertiprep) for 2 min at 1,500 strokes per min. After 30 min at 4 °C, total RNA extracted using a 6700 Automated Nucleic Acid workstation (Applied Biosystems); RNA eluted in 100 ml of RNA elution solution (Ap…
Kourenti et al. (2003)	2003	water	demineralized and tap water	One liter and 50 ml water replicates	NA	centrifugation of spiked samples at various g values	NA	NA					NA	NA	NA	not reported	NA	1 x 10^5 oocysts/50 ml demin. water and 1 x 10^5 oocysts/1 l or 1 x 10^4 oocysts/1 l demin. tap water	sporulated: 2,073 x g (82.5% +/- 6.8%), unsporulated: 2,565 x g (97.2% +/- 12.5%)	NA	NA	NA	NA	NA	NA	NA	NA	NA	NA	NA	No	NA	NA	NA	NA	NA	NA	NA	NA	Centrifugation at higher g values ( > 2,000 x g) results in higher mean recovery rates; sporulation status and age had an influence on the recovery rate Sporulated oocysts were recovered more effectively by flocculation with Al2(SO4)3 (96.5% +/- 21.7%) than by flocculation with Fe2(SO4)3 (93.1% +/- 8.1%) or by centrifugation at 2,073 x g (82.5% +/- 6.8%). For the unsporulated oocysts, flocculatio…	1. Portions (50 ml) of demineralized water replicates, vortexed and centrifuged at 1,040xg to 2,889 x g for 10 min (4°C, no brake). resulting pellets (1 ml) were vortexed and examined for oocysts by phase-contrast microscopy. counts. 2. One-liter demineralized and tap water, thoroughly mixed and centrifuged for 10 min (HERAEUS Cryofuge 6000i, rotor no. 8165, 4°C, no brake) at a specific g value t…	NA
Kourenti et al. (2003)	2003	water	demineralized water	one liter	NA	Flocculation with Fe2(SO4)3 (2 ml)	NA	NA					NA	NA	NA	not reported	NA	1 x 10^5 and 1 x 10^4 oocysts /1 l	sporulated: 96,5 +/- 21.7%, unsporulated: (100.3 +/- 26.9%)	NA	NA	NA	NA	NA	NA	NA	NA	NA	NA	NA	No	NA	NA	NA	NA	NA	NA	NA	NA	Use of appropriate flocculants was generally more successful than centrifugation for concentration of Toxoplasma oocysts, as the recovery efficiencies obtained by flocculation approached or even exceeded (for no more than three individual trials) 100%	Ferric sulfate flocculation. 1 liter demineralized water replicates (in 1-liter conical glass flasks) 2 ml Fe2(SO4)3 solution was added to each preparation (final concentration of Fe3+ in the sample, 5 mg/liter), and the pH was adjusted to 6.0 with constant mild stirring. Samples were left overnight (approximately 24 h) at room temperature, so that precipitation of the floc could be completed. Th…	NA
Kourenti et al. (2003)	2003	water	demineralized water	one liter	NA	Flocculation with Fe2(SO4)3 (2 ml)	NA	NA					NA	NA	NA	not reported	NA	1 x 10^5 and 1 x 10^4 oocysts /1 l	sporulated: (93.1 +/- 8.1%), unsporulated: 90.4% +/- 19.1%)	NA	NA	NA	NA	NA	NA	NA	NA	NA	NA	NA	No	NA	NA	NA	NA	NA	NA	NA	NA		Aluminum sulfate flocculation. 1-liter demineralized water replicates. Two milliliters of an aluminum sulfate solution was added to each glass flask (final concentration of Al3_x0001_ in the sample, 16 mg/liter), and the pH was adjusted to 5.4 to 5.8. As described above for the ferric sulfate flocculation process, samples were left overnight and the supernatants were discarded the next day. The r…	NA
Kniel et al. (2002)	2002	food	rasberries and blueberries	three berries of each type	NA	Homogenization (stomacher), Filtration, centrifugation	NA	NA					NA	NA	NA	not reported	NA	2.x 10^4, 1x10^4, 1x10^3, 1x10^2, or 1x 10	NA	NA	NA	NA	NA	NA	NA	NA	NA	NA	NA	NA	No	NA	NA	NA	NA	NA	NA	NA	presence of the many fine hairlike projections on raspberries probably aids in the adherence	samples tested by scanning electron microscopy (SEM) and mouse inoculation, more oocysts attach to raspberries than to blueberries. presence of the many fine hairlike projections on raspberries probably aids in the adherence. Mice fed T. gondii–inoculated berries with 2x 10^4 oocysts stored at 4 C for 8 wk developed acute infections. mice fed raspberries inoculated with ≥1x10^1 oocysts became inf…	berries pooled stomacher bag containing 15 ml Hanks’ balanced salt solution, stomached for 30 sec at normal speed (Seward Lab Blender Stomacher 80). The berry suspension was filtered through cheesecloth to separate oocysts from berry mash and seeds. The filtrate was concentrated at 1,500 g for 10 min, and the final volume of HBSS was brought to 3 ml. , scanning electron microscopy (SEM) and mouse…	NA
Isaac-Renton et. al. (1998)	1998	water	municipal drinking water	1000 l	0/11	Filtration (1-µm nominal porosity, orlon-wound filter cartridge) & Flotation (Percoll-sucrose solution)	NA	NA					NA	NA	NA	not reported	NA	NA	NA	NA	NA	NA	NA	NA	NA	NA	NA	NA	NA	NA	No	NA	NA	NA	NA	NA	NA	NA		mouse inoculation	Filtration (1-µm nominal porosity, orlon-wound filter cartridge), filters cut into four parts, eluted by washing in phosphate-buffered saline–0.01% Tween 80–0.01% sodium dodecyl sulfate. centrifugation (1,050xg, 4 min, 4°C), sediments pooled, pellet resuspended in distilled water to a volume of 20 ml. suspension layered onto a series of conical test tubes containing 30 ml of a Percoll-sucrose sol…	NA
Marangi et al. (2015)	2015	food	mussel	113 mussels	7/113	Gills and digestive system tissues were individually homogenized in 1 ml of distilled water, then sieved through a double layer of gauze and pelleted by centrifugation (1000×g, 4 °C, 10 min); the pellet was then washed twice with TE buffer (1000×g, 4 °C, 10 min). After washing twice with TE buffer (13,000×g at 4 °C for 15 min), 500 μl of pellet was subjected to three cycles of −20 °C/15 min and 8…	Chemical	Nucleospin tissue kit (MachereyeNagel)		qPCR Evagreen (multiplex)			NA	B1 gene	TOXB41F: 5-TCGAAGCTGAGATGCTCAAAGTC-3 TOXB169R: 5-AATCCACGTCTGGGAAGAACTC-3	not reported	129	NA	NA	NA	NA	10 gene copies of cloned gene	NA	NA	NA	100%	slope of −3.305 (R2 = 0.999)	Intra- and inter-assay variabilities were estimated at 1.6–1.7% and 0.90–0.95%, respectively	NA	1.3 h	qpCR thermal cycler	NA	1.50$ per sample	yes	NA	NA	N	not reported	not reported	NA	NA	NA
Marangi et al. (2015)	2015	water	NA	119 wastewater samples	7/113	samples were filtered through a yarn-wound cartridge filter (Atlas Filtri, Italy) of 1 μm nominal porosity (maximal pressure 3 bar, maximal flux speed 6 l/min−1). After filtration, the filter was removed, cut into pieces and then washed in buffered detergent solution containing 0.1% Tween-80, 0.1% sodium dodecyl sulphate (SDS) and 0.005% Anti-foam B (all from Sigma) in phosphate buffered saline (…	Chemical	Nucleospin tissue kit (MachereyeNagel)		qPCR Evagreen (multiplex)			NA	B1 gene	TOXB41F: 5-TCGAAGCTGAGATGCTCAAAGTC-3 TOXB169R: 5-AATCCACGTCTGGGAAGAACTC-3	not reported	129	NA	NA	NA	NA	10 gene copies of cloned gene	NA	NA	NA	1	slope of −3.305 (R2 = 0.999)	Intra- and inter-assay variabilities were estimated at 1.6–1.7% and 0.90–0.95%, respectively	NA	1.3 h	qpCR thermal cycler	NA	1.50$ per sample	yes	NA	NA	N	not reported	not reported	NA	NA	NA
Marquis et al. (2019)	2019	food	oysters	1140	31% positive	For each oyster, rectum, gill, and mantle subsamples were collected and pooled (50–100 mg wet weight of total tissue/pool)	Chemical	commercial kit (Omega Biotek E.Z.N.A. Tissue Kit, Norcross)		qPCR TaqMan			NA	ITS1	For 5'-GATTTGCATTCAAGAAGCGTGATAGTA-3' Rev 5'-AGTTTAGGAAGCAATCTGAAAGCACATC-3' Probe 5'-/TET/-CTGCGCTGC/ZEN/TTCCAATATTGG-/IABkFQ/-3'	not reported	NA	NA	NA	NA	NA	NA	NA	NA	NA	NA	NA	NA	NA	NA	qpCR thermal cycler	NA	not reported	yes	NA	NA	N	not reported	not reported	NA	NA	NA
Afonso et al. (2008)	2008	faeces	NA	10 g soil	8/62	10 g soil plus 5 ml of 2% sulphuric acid, 1 h mix, filtered throught four layers of gauze, centrifuged at 500×g for 5 min. Sediment suspended in a sucrose solution (specific density 1.15), centrifuged at 400×g for 5 min, th esupernatant (1.5 ml) collected and freeze/thaw three cycle for at least 4 h at +20 and -80°C	Chemical	High pure PCR template preparation kit (Roche diagnostics) plus a pre-treatment with proteinase k		qPCR TaqMan Reischl et al., 2003 (BMC Infect. Dis 2,3-7)			NA	529 bp repetead elements	Tox-9 AGG AGA GAT ATC AGG ACT GTA G Tox-11 GCG TCG TCT CGT CTA GAT CG Tox-HP-1 GAG TCG GAG AGG GAG AAG ATG TT-[FL] Tox-HP-2 [Red 640]-CCG GCT TGG CTG CTT TTC CTG-Ph	not reported	NA	NA	NA	NA	NA	NA	NA	NA	NA	NA	NA	NA	NA	NA	real-time thermocycler	NA	NA	NA	NA	NA	NA	NA	NA	NA	NA	NA
Afonso et al. (2008)	2008	water	water	1 ml	NA	not reported	Chemical	High pure PCR template preparation kit (Roche diagnostics) plus a pre-treatment with proteinase k		qPCR TaqMan Reischl et al., 2003 (BMC Infect. Dis 2,3-7)			NA	529 bp repetead elements	Tox-9 AGG AGA GAT ATC AGG ACT GTA G Tox-11 GCG TCG TCT CGT CTA GAT CG Tox-HP-1 GAG TCG GAG AGG GAG AAG ATG TT-[FL] Tox-HP-2 [Red 640]-CCG GCT TGG CTG CTT TTC CTG-Ph	not reported	NA	10000, 1000, 100, 10	positive: 10/12, 4/12, 2/12, 0/12	48 samples: 12 samples x 4 concentrations	NA	NA	NA	NA	NA	NA	NA	NA	NA	NA	real-time thermocycler	NA	NA	NA	NA	NA	NA	NA	NA	NA	NA	NA
Afonso et al. (2008)	2008	soil	NA	10 g	NA	see above (faeces+soil)	Chemical	High pure PCR template preparation kit (Roche diagnostics) plus a pre-treatment with proteinase k		qPCR (TaqMan) Reischl et al. 2003 (BMC Infect. Dis 2,3-7)			NA	529 bp repetead elements	Tox-9 AGG AGA GAT ATC AGG ACT GTA G Tox-11 GCG TCG TCT CGT CTA GAT CG Tox-HP-1 GAG TCG GAG AGG GAG AAG ATG TT-[FL] Tox-HP-2 [Red 640]-CCG GCT TGG CTG CTT TTC CTG-Ph	not reported	NA	10000, 1000, 100, 10	positive: 7/12, 4/12, 1/12, 0/2	48 samples: 12 samples x 4 concentrations	NA	NA	NA	NA	NA	NA	NA	NA	NA	NA	real-time thermocycler	NA	NA	NA	NA	NA	NA	NA	NA	NA	NA	NA
Bong-Kwan et al. (2015)	2015	faeces	NA	not reported	14/300	not reported	Chemical	Dneasy blood and tissue kit (Qiagen)					NA	B1 gene (see Jones et al., 2000. Invest Ophtalmol. Vis. Sci, 41:634-644)	not reported	not reported	NA	NA	NA	NA	NA	NA	NA	NA	NA	NA	NA	NA	NA	NA	No	NA	NA	NA	NA	NA	NA	NA	NA	NA	NA	NA
Chandra et al. (2014)	2014	food	basil	25 g	NA	Washing solution: E-pure water (ThermoScientific)	Beat beating	Fast DNA Spin for Soil kit (MP Biomedicals)	cPCR (according to the method described by Homan et al. 2000, Int. J. Parasitol. 30:69-75)				NA	529 bp repeated DNA	not reported	not reported	NA	100 µl of E-pure water containing 100 oocyst, inoculated leaves left 24 h at 4°C	Positive: 5/9,9/9, 9/9 mean 85.2%(±25.7)	three samples, experiment repeated three times	NA	NA	NA	NA	NA	NA	NA	NA	NA	NA	No	NA	NA	NA	NA	NA	NA	NA	NA	NA	NA	NA
Chandra et al. (2014)	2014	food	basil	25 g	NA	Washing solution: 3% levulinic acid + 3% Sodium dodecyl sulfate LA-SDS (Bio-Rad)	Beat beating	Fast DNA Spin for Soil kit (MP Biomedicals)	cPCR (according to the method described by Homan et al. 2000, Int. J. Parasitol. 30:69-75)				NA	529 bp repeated DNA	TOX4 (CGCTGCAGGGAGGAAGACGAAAGTTG) TOX5 (CGCTGCAGACACAGTGCATCTGGATT)	not reported	NA	100 µl of E-pure water containing 100 oocyst, inoculated leaves left 24 h at 4°C	Positive: 5/9, 8/9, 9/9 mean 81.5 (±23.17)	three samples, experiment repeated three times	NA	NA	NA	NA	NA	NA	NA	NA	NA	NA	No	NA	NA	NA	NA	NA	NA	NA	NA	NA	NA	NA
Chandra et al. (2014)	2014	food	basil	25 g	NA	Washing solution: 1 M Glycine (Sigma)	Beat beating	Fast DNA Spin for Soil kit (MP Biomedicals)	cPCR (according to the method described by Homan et al. 2000, Int. J. Parasitol. 30:69-75)				NA	529 bp repeated DNA	TOX4 (CGCTGCAGGGAGGAAGACGAAAGTTG) TOX5 (CGCTGCAGACACAGTGCATCTGGATT)	not reported	NA	100 µl of E-pure water containing 100 oocyst, inoculated leaves left 24 h at 4°C	Positive: 7/9, 8/9, 8/9, mean 85.2 (±6.4)	three samples, experiment repeated three times	NA	NA	NA	NA	NA	NA	NA	NA	NA	NA	No	NA	NA	NA	NA	NA	NA	NA	NA	NA	NA	NA
Chandra et al. (2014)	2014	food	basil	25 g	NA	Washing solution: 0.1 M Phosphate buffered saline pH 7 PBS (Sigma)	Beat beating	Fast DNA Spin for Soil kit (MP Biomedicals)	cPCR (according to the method described by Homan et al. 2000, Int. J. Parasitol. 30:69-75)				NA	529 bp repeated DNA	TOX4 (CGCTGCAGGGAGGAAGACGAAAGTTG) TOX5 (CGCTGCAGACACAGTGCATCTGGATT)	not reported	NA	100 µl of E-pure water containing 100 oocyst, inoculated leaves left 24 h at 4°C	Positive: 4/9, 8/9, 8/9, mean 74.1 (±25.7)	three samples, experiment repeatedthree times	NA	NA	NA	NA	NA	NA	NA	NA	NA	NA	No	NA	NA	NA	NA	NA	NA	NA	NA	NA	NA	NA
Chandra et al. (2014)	2014	food	basil	25 g	NA	Washing solution: 0.1% Alconox (Alconox)	Beat beating	Fast DNA Spin for Soil kit (MP Biomedicals)	cPCR (according to the method described by Homan et al. 2000, Int. J. Parasitol. 30:69-75)				NA	529 bp repeated DNA	TOX4 (CGCTGCAGGGAGGAAGACGAAAGTTG) TOX5 (CGCTGCAGACACAGTGCATCTGGATT)	not reported	NA	100 µl of E-pure water containing 100 oocyst, inoculated leaves left 24 h at 4°C	Positive: 7/9, 8/9, 6/9, mean 77,8 (±11.1)	three samples, experiment repeated three times	NA	NA	NA	NA	NA	NA	NA	NA	NA	NA	No	NA	NA	NA	NA	NA	NA	NA	NA	NA	NA	NA
Chandra et al. (2014)	2014	food	basil	25 g	NA	Washing solution: 1% HCl (Fisher) pH 2 + 6.4% pepsin (Fisher)	Beat beating	Fast DNA Spin for Soil kit (MP Biomedicals)	cPCR (according to the method described by Homan et al. 2000, Int. J. Parasitol. 30:69-75)				NA	529 bp repeated DNA	TOX4 (CGCTGCAGGGAGGAAGACGAAAGTTG) TOX5 (CGCTGCAGACACAGTGCATCTGGATT)	not reported	NA	100 µl of E-pure water containing 100 oocyst, inoculated leaves left 24 h at 4°C	Positive 7/9, 9/9, 9/9, mean 92.6 (±12.8)	three samples, experiment repeatedthree times	NA	NA	NA	NA	NA	NA	NA	NA	NA	NA	No	NA	NA	NA	NA	NA	NA	NA	NA	NA	NA	NA
Gallas-Lindemann et al. (2013)	2013	water	water	variable according to the saples	8/95, all positives coming from wastewater	Filtered or flocculated by aluminium sulfate, purified with sucrose density gradient	Chemical	QIAamp DNA minikit (Qiagen) with additional 15 freeze/thaw cycles				LAMP	NA	B1 gene	FIP, BIP, F3	not reported	NA	NA	NA	NA	NA	NA	NA	NA	NA	NA	NA	NA	NA	NA	No	NA	NA	NA	NA	NA	NA	NA	NA	NA	NA	NA
Gotteland et al. (2014)	2014	soil	NA	5 g	71/243 soil sam-ples analyzed (29.2%); 95% Cl = [23.5–34.9]).	Soil was dispersed by adding 10 m of deionized water per 5 g of sample and vortexing for 1 min. Suspension was overlaid 20 ml of cold sugar solution (Specific gravity 1.2) with the sample solution (Ramirez and Sreevatsan, 2006) and centrifuged the tube at 1500×g for 20 min. Supernatant contain-ing the interface between the sugar solution and the water (approximately 13 ml) was collected and added…	Chemical	3 freeze-thaw cycles of at least 4 h, +20°C and −80°C. QIAamp DNA mini kit (QIAGEN), according to the manufacturer’s instructions, including proteinase K treatment (for 1 h at 56°C)		qPCR TaqMan			N	529 bp repeated DNA (AF487550) (Reischl et al.,2003).	6FAM-ACG CTT TCC TCG TGG TGA TGG CG-TAMRA Forw 5 -AGA GAC ACC GGA ATGCGA TCT-3 Rev 5 -CCC TCT TCT CCA CTC TTC AAT TCT-3 ( Lélu et. al. 2011)	not reported	NA	NA	NA	NA	Lélu et. al., 2011	10–100 oocysts/g of soilin LoD50	NA	NA	NA (Reischlet al., 2003)	NA	NA	Yes	Yes	NA	iQ5 instrument (BIORAD)	NA	NA	NA	NA	NA	NA	1 ul of 1% BSA to each sample before amplification, to prevent PCR inhibition. Treatment for 3 min at 50◦C with uracil-N-glycosylase (UNG) to specifically degrade products that have already been through the PCR process.	NA	NA	NA	NA
Salant et al. (2007)	2007	faeces	NA	1 g faeces	11/122 stool cat samples	1 g of fecal material was mixed with 10 ml water and centrifuged at 2000×g for 10 min. The supernatant was discarded and the residue 200-1000 µl was mixed with 2X Sheather’s solution (106 g sugar, 100 ml ddH2O, 0.8 ml phenol; with specific gravity (Specific gravity 1.26), then mixed and spun for 15 min at 900×g. The supernatants were collected, mixed with nine volumes of ddH2O, and the samples we…	Chemical + mechanical (home-made)	200 uL of ASL lysis buffer (QIAamp DNA Stool Mini Kit, Qiagen), was added to the pelleted oocysts, and then an equal volume of glass beads (400–600 nm, Sigma Aldrich) was added, and disruption was carried out for 30 min. Following disruption, the samples were spun, supernatant collected and mixed with 1.2 ml of ASL. Extraction was according to the manufacturer’s instructions with the following mo…	cPCR				N	529 bp repeated sequence	TOX4 5-CGCTGCAGGGAGGAAGACGAAAGTTG-3 TOX5 5-CGCTGCAGACACAGTGCATCTGGATT-3	not reported	NA	1–2, 5, 10, 25, 50, 100, 250, and 1000 sporulated oocysts in 200uL Toxoplasma negative cat feces	NA	NA	NA	1–2 oocysts per 200 µl feces	NA	NA	100% with Toxoplasma (no amplification from C. parvum, N. caninum, H. heydorni, H. hammondi, B. besnoiti, I. suis, and Cystoisospora sp.)	NA	NA	50% (4/8) for 1-2 oocysts 100% (7/7) for spiking with 5, 10, 50 oocysts	NA	NA	No	NA	NA	NA	NA	NA	NA					10,000 sporulated oocysts were mixed in 200 ml double distilled water (ddw) with an equal volume of glass beads (400–600 nm, Sigma– Aldrich, Missouri, USA), then vortexe for 30 min with intermittent freeze–thawing every 10 min using 1 min dips in liquid nitrogen for freezing and 1 min at 60 8C for thawing. For assessing the disruption of oocysts, samples were taken from the suspension every 10 mi…
Lalonde and Gajadhar (2016b)	2016	food	pre-packaged or bulk leafy greens vegetables (spinach, spring mix, leaf lettuce, romaine, kale, arugula, chard, collards, dandelion greens, rapini, and various mixes of two or more of these types, but did not include head lettuces)	35 ± 0.5 g leafy greens	1171 totaly tested 3/387 samples of baby spinach (origin USA or USA and Mexico)/1171	35 ± 0.5 g leafy greens were removed from each sample and washed with a glycine buffer (1 M, pH 5.5) using an orbital shaker or a stomacher (Seward, for romaine, red or green leafy lettuces only) to elute any oocysts present. The resulting wash buffer was concentrated by centrifugation at 2000×g for 15 min, and 2.5–3 ml of the sediment subjected to a flotation procedure using Sheather's sucrose s…	Chemical	QIAamp DNA Micro Kit (<100 oocysts, Qiagen) or Dneasy Blood and Tissue Kit (≥100 oocysts, Qiagen) with modifications (Lalonde and Gajadhar, 2008)		multiplex qPCR (SYBR green) melting curve analysis			N	18S rDNA	Crypto F* .AGT GAC AAG AAA TAA CAA TAC AGG Crypto R* .CCT GCT TTA AGC ACT CTA ATT TTC Cyclo F .AGT GAC GAG AAA TAA CAA TAC AGG Cyclo R .CCT GCT TGA AAC ACT CTA TTT TTC Toxo F .AGT GAC AAG AAA TAA CAA CAC TGG Toxo R .CCT GCT TGA AAC ACT CTA ATT TTC Sarco R .CCT GCT TCA AAC ACT CTA ATT TTC Universal coccidia primers mix (Lalonde and Gajadhar, 2011; Lalonde et al., 2013).	not reported	NA	NA	NA	NA	NA	10 T. gondii oocysts could routinely be detected (Lalonde et al: 2013)	NA	NA	NA	NA	NA	NA	NA	NA	No	NA	NA	NA	NA	NA	NA	Test samples that amplified with the universal coccidia primers and had a melting temperature and melt curve shape matching the C. parvum, C. hominis, T. gondii, or C. cayetanensis controls were sequenced to verify the presence of target DNA.		Higher overall incidence of coccidia on organic leafy greens
Lalonde and Gajadhar (2016a)	2016	food	five types of berries (blackberries, blueberries, cranberries, raspberries and strawberries),	60 ± 1 g	NA	3 types of wash buffer 1 M glycine buffer pH 5.5 or 1 M glycine buffer pH 3.5 or elution solution (disodium pyrophosphate 0.563 mM H2Na2P2O7, 42.8 mM NaCl) Processing methods evaluated for berries were orbital shaking in bottles for 1 min or 60 min	Chemical	QIAamp DNA Mini Kit (Qiagen) with modifications to the manufacturer's protocol as described previously, except that the final elution volume in the supplied AE buffer was 40 μl (Lalonde and Gajadhar, 2008)		qPCR (SYBR green) and melthing curve analysis (Lalonde 2013)			N	18S rDNA	Crypto F* .AGT GAC AAG AAA TAA CAA TAC AGG Crypto R* .CCT GCT TTA AGC ACT CTA ATT TTC Cyclo F .AGT GAC GAG AAA TAA CAA TAC AGG Cyclo R .CCT GCT TGA AAC ACT CTA TTT TTC Toxo F .AGT GAC AAG AAA TAA CAA CAC TGG Toxo R .CCT GCT TGA AAC ACT CTA ATT TTC Sarco R .CCT GCT TCA AAC ACT CTA ATT TTC Universal coccidia primers mix (Lalonde and Gajadhar, 2011; Lalonde et al., 2013).	not reported	NA	5000 Eimeria papillata sporulated oocysts as surrogate	Elution solution > 1M glycine buffer (pH 5.5) in raspberries, blackberries and strawberries by 72, 39, and 70% respectively 1 M glycine buffer (pH5.5)>Elution solution for rasberries (+78%) No difference in recovery increasing shaking time (60min=1min) Refrigeration after spiking improved recovery by 174%	NA	1	For all berry types, 3 oocysts per gram (6/6)	NA	NA	NA	NA	NA	NA	NA	NA	No	NA	NA	NA	NA			Sheather's solution could inhibit PCR. Steps are suggested to eliminate inhibitors, such as washing of oocysts prior to DNA extraction to remove processing buffers, using column-based DNA extraction, and the addition of BSA to the qPCR reaction mix. Cq values are likely higher in the presence of plant inhibitors co extracted in the produce washes. Ideally, a standard curve consisting of enumerate…	buffers containing a surfactant or detergent are unsuitable for produce types that were processed by stomaching, since the excessive bubbles produced seemed to interfere with oocyst recovery		fresh berries were selected and placed in a 1 l wide mouth plastic bottle and shaken on an orbital shaker for 1 min or 60 min at 100 rpm (for raspberries and blackberries) or 130 rpm (for all other berries) with 200 ml of wash buffer. The samples were transferred to a strainer stomacher bag supported in a beaker and the berry surfaces, mesh bag, and outer plastic bag were rinsed with wash buffer …
Lalonde and Gajadhar (2016a)	2016	food	five types of herb (cilantro, dill, mint, parsley, thyme)	35 ± 0.5 g	NA	For aromatic or woody-stemmed herbs and green onions that contain high levels of PCR inhibitors, horizontal orbital shaking in a stomacher filter bag with wash buffer (30 min per side) and stomaching (as for herbs) followed by Sheather's flotation method	Chemical	QIAamp DNA Mini Kit (Qiagen) with modifications to the manufacturer's protocol as described previously, except that the final elution volume in the supplied AE buffer was 40 μl (Lalonde and Gajadhar, 2008)		qPCR (SYBR green) and melthing curve analysis (Lalonde 2013)			N	18S rDNA	Crypto F* .AGT GAC AAG AAA TAA CAA TAC AGG Crypto R* .CCT GCT TTA AGC ACT CTA ATT TTC Cyclo F .AGT GAC GAG AAA TAA CAA TAC AGG Cyclo R .CCT GCT TGA AAC ACT CTA TTT TTC Toxo F .AGT GAC AAG AAA TAA CAA CAC TGG Toxo R .CCT GCT TGA AAC ACT CTA ATT TTC Sarco R .CCT GCT TCA AAC ACT CTA ATT TTC Universal coccidia primers mix (Lalonde and Gajadhar, 2011; Lalonde et al., 2013).	not reported	NA	5000 Eimeria papillata sporulated oocysts as surrogate	1 M glycine buffer (pH 5.5)>Elution solution in basil, cilantro. Detection of Eimeria oocyst DNA in the wash extracts was 100, 51, and 80% higher for orbital shaking compared to stomaching	NA	1	5–9 oocysts per gram (6/6)	NA	NA	NA	NA	NA	NA	NA	NA	No	NA		NA	NA			Sheather's solution could inhibit PCR. Steps are suggested to eliminate inhibitors, such as washing of oocysts prior to DNA extraction to remove processing buffers, using column-based DNA extraction, and the addition of BSA to the qPCR reaction mix. Cq values are likely higher in the presence of plant inhibitors co extracted in the produce washes. Ideally, a standard curve consisting of enumerate…	buffers containing a surfactant or detergent are unsuitable for produce types that were processed by stomaching, since the excessive bubbles produced seemed to interfere with oocyst recovery	For Leafy herbs Glycine 1 M pH 5.5 and Stomaching improve the recovery	Intact herb stems and leaves were selected and placed in a strainer stomacher bag (Seward). Samples were processed by stomacher (Seward) for 1 min at 200 rpm with 200 ml wash buffer. The strainer bags were then supported in a large beaker and the sample, filter bag and outer plastic bag were all rinsed with approximately 30– 40 ml of 1 M glycine buffer. The inner filter bag containing the herbs w…
Lalonde and Gajadhar (2016a)	2016	food	green onions.	35 ± 3 g	NA		Chemical	QIAamp DNA Mini Kit (Qiagen) with modifications to the manufacturer's protocol as described previously, except that the final elution volume in the supplied AE buffer was 40 μl (Lalonde and Gajadhar, 2008)		qPCR (SYBR green) and melthing curve analysis (Lalonde 2013)			N	18S rDNA	Crypto F* .AGT GAC AAG AAA TAA CAA TAC AGG Crypto R* .CCT GCT TTA AGC ACT CTA ATT TTC Cyclo F .AGT GAC GAG AAA TAA CAA TAC AGG Cyclo R .CCT GCT TGA AAC ACT CTA TTT TTC Toxo F .AGT GAC AAG AAA TAA CAA CAC TGG Toxo R .CCT GCT TGA AAC ACT CTA ATT TTC Sarco R .CCT GCT TCA AAC ACT CTA ATT TTC Universal coccidia primers mix (Lalonde and Gajadhar, 2011; Lalonde et al., 2013).	not reported	NA	5000 Eimeria papillata sporulated oocysts as surrogate	Elution solution > 1 M glycine buffer (pH 5.5) in 34% more effective for washing green onions 74% more oocysts were recovered from samples processed by horizontal shaking in a stomacher bag with elution solution (P = 0.004).	NA	1	5–9 oocysts per gram (6/6)	NA	NA	NA	NA	NA	NA	NA	NA	No	NA		NA	NA			Sheather's solution could inhibit PCR. Steps are suggested to eliminate inhibitors, such as washing of oocysts prior to DNA extraction to remove processing buffers, using column-based DNA extraction, and the addition of BSA to the qPCR reaction mix. Cq values are likely higher in the presence of plant inhibitors co extracted in the produce washes. Ideally, a standard curve consisting of enumerate…	buffers containing a surfactant or detergent are unsuitable for produce types that were processed by stomaching, since the excessive bubbles produced seemed to interfere with oocyst recovery		green onions and 200 ml wash buffer were placed in a stomacher bag with a strainer, sealed with clips, and shaken on an orbital shaker at 130 rpm for 30 min on each side to ensure adequate buffer–sample contact. Samples were rinsed as for herbs, and wash buffer was concentrated and oocysts isolated by flotation as described above for berries and herbs.
